# Supplementary material for: Retrotransposed gene copies persist under relaxed selection in wild Spodoptera frugiperda
Source: Mol Biol Evol. 2026 May 27;43(6):msag124. doi: 10.1093/molbev/msag124 (PMC13251582; doi:10.1093/molbev/msag124)
Supplement: msag124_Supplementary_Data [file msag124_supplementary_data.zip]

Archive with 3 entries (3 files):
- rerevision.sfrugi_WG_Supple.docx
- TableS2.xlsx
- TableS3.xlsx
