# Supplementary material for: Retrotransposed gene copies persist under relaxed selection in wild Spodoptera frugiperda
Source: Mol Biol Evol. 2026 May 27;43(6):msag124. doi: 10.1093/molbev/msag124 (PMC13251582; doi:10.1093/molbev/msag124)
Supplement: msag124_Supplementary_Data [file msag124_supplementary_data.zip › TableS2.xlsx]

## Sheet: Sheet1
Table S2. The list of iORF for each individually assembled genome
sample	RefSeq	Gene.ID	contig	start	end
FC_104	MP011709	XP_050557516	ctg95	1470718	1473507
FC_104	MP016290	XP_050558164	ctg29	1824427	1825959
FC_104	MP011108	XP_050563438	ctg799	13206	15287
FC_104	MP004522	XP_050561710	ctg172	1003238	1004368
FC_104	MP007832	XP_050550443	ctg143	151697	155821
FC_104	MP006303	XP_035454198	ctg1101	3875	4285
FC_104	MP016756	XP_050562885	ctg90	1256933	1262170
FC_104	MP006267	XP_050556380	ctg11	1349567	1350787
FC_104	MP006572	XP_035434071	ctg183	173636	174499
FC_104	MP001815	XP_050557004	ctg124	457304	458278
FC_104	MP009851	XP_050555621	ctg160	556097	560482
FC_104	MP006506	XP_050562641	ctg376	55446	55817
FC_104	MP014757	XP_050563744	ctg148	446480	446977
FC_104	MP009137	XP_050549769	ctg117	148330	150147
FC_104	MP009216	XP_050553877	ctg36	1960709	1962314
FC_104	MP015655	XP_050554949	ctg39	849806	851327
FC_104	MP005048	XP_050554410	ctg149	245732	246508
FC_104	MP016555	XP_050550433	ctg311	206627	207286
FC_104	MP012169	XP_050557018	ctg136	119681	120457
FC_104	MP015900	XP_050560525	ctg340	6728	7534
FC_104	MP005718	XP_035458819	ctg35	1479448	1481384
FC_104	MP013393	XP_050551700	ctg1	2004041	2006900
FC_104	MP008889	XP_050554492	ctg11	384659	385684
FC_104	MP009852	XP_050555621	ctg254	383772	388157
FC_104	MP007831	XP_050550443	ctg214	472104	476228
FC_104	MP012979	XP_035455219	ctg262	640408	642209
FC_104	MP004521	XP_050561710	ctg457	19205	20335
FC_104	MP006571	XP_035434071	ctg219	203299	204162
FC_104	MP014421	XP_050556019	ctg160	557083	560040
FC_104	MP013279	XP_035453667	ctg127	381331	382584
FC_104	MP007254	XP_035457778	ctg3	2039898	2040719
FC_104	MP002900	XP_050561592	ctg111	711499	712302
FC_104	MP012718	XP_050563140	ctg160	558251	561211
FC_104	MP017038	XP_050556381	ctg959	920	4205
FC_104	MP007160	XP_035451880	ctg42	1362210	1363355
FC_104	MP001829	XP_050554818	ctg352	165486	166109
FC_104	MP015259	XP_050554181	ctg1	1652410	1653966
FC_104	MP014196	XP_050550472	ctg206	299293	299790
FC_104	MP004760	XP_050560000	ctg45	1034440	1035438
FC_104	MP006676	XP_050560972	ctg543	15134	15829
FC_104	MP001780	XP_050555484	ctg309	290761	291978
FC_104	MP009234	XP_050561114	ctg62	4782	6338
FC_104	MP007248	XP_035457778	ctg24	662016	664176
FC_104	MP005259	XP_050561519	ctg362	35762	39754
FC_104	MP015989	XP_050561699	ctg396	362242	367374
FC_104	MP004764	XP_050560000	ctg221	415630	416628
FC_104	MP006686	XP_050560972	ctg806	10718	11413
FC_104	MP003009	XP_050557017	ctg748	15210	15986
FC_104	MP017254	XP_050561095	ctg199	1875064	1876323
FC_104	MP014742	XP_050563744	ctg192	717515	718012
FC_104	MP005390	XP_050561145	ctg20	1206227	1210132
FC_104	MP004182	XP_050561031	ctg38	4752137	4752634
FC_104	MP012163	XP_050557018	ctg24	311751	312527
FC_104	MP001816	XP_050557004	ctg7	290021	290995
FC_104	MP008036	XP_050551384	ctg33	2010827	2011792
FC_104	MP015280	XP_050549604	ctg26	1577336	1578632
FC_104	MP008890	XP_050554492	ctg352	42378	43403
FC_104	MP008042	XP_035442825	ctg213	60007	62456
FC_104	MP015492	XP_050563104	ctg97	1062478	1063982
FC_104	MP002702	XP_035452130	ctg303	501346	501984
FC_104	MP004155	XP_050561031	ctg99	111547	112044
FC_104	MP012973	XP_035455219	ctg134	600639	602440
FC_104	MP009441	XP_050561596	ctg442	388497	389108
FC_104	MP001161	XP_050556900	ctg46	1789128	1789733
FC_104	MP013970	XP_050562702	ctg144	44783	45727
FC_104	MP016289	XP_050558164	ctg84	56130	57662
FC_104	MP004181	XP_050561031	ctg213	393444	393941
FC_104	MP001158	XP_050556900	ctg127	493599	494207
FC_104	MP004171	XP_050561031	ctg59	2264724	2265221
FC_104	MP002701	XP_035452130	ctg303	473951	501984
FC_104	MP011604	XP_050561582	ctg118	370778	371863
FC_104	MP009215	XP_050553877	ctg235	24434	26039
FC_104	MP015284	XP_050549604	ctg159	360183	361508
FC_104	MP009442	XP_050561596	ctg569	47936	48547
FC_104	MP013980	XP_050562702	ctg869	3900	4844
FC_104	MP006691	XP_050560972	ctg154	332865	333560
FC_104	MP016556	XP_050550433	ctg214	621326	621985
FC_104	MP012177	XP_050557018	ctg19	736323	737099
FC_104	MP012293	XP_050551656	ctg187	554148	558566
FC_104	MP014195	XP_050550472	ctg112	1041114	1041611
FC_104	MP001247	XP_050553079	ctg254	385695	387275
FC_104	MP016370	XP_050554677	ctg712	10179	13305
FC_104	MP011493	XP_050551339	ctg23	539288	540220
FC_104	MP015990	XP_050561699	ctg195	545613	550746
FC_104	MP003003	XP_050557017	ctg244	703321	704097
FC_104	MP005389	XP_050561145	ctg248	356288	360193
FC_104	MP013705	XP_050561866	ctg240	670202	671410
FC_104	MP016080	XP_050551677	ctg470	178903	179586
FC_104	MP005163	XP_050556024	ctg27	219148	221405
FC_104	MP016496	XP_035448394	ctg20	2585484	2586529
FC_104	MP003555	XP_050563133	ctg367	222182	222977
FC_104	MP016374	XP_050554677	ctg626	19051	22177
FC_104	MP008758	XP_050556204	ctg313	17712	18956
FC_104	MP006668	XP_050560972	ctg84	895751	896446
FC_104	MP005328	XP_050551048	ctg145	440023	440493
FC_104	MP006685	XP_050560972	ctg170	263465	264160
FC_104	MP016384	XP_050554677	ctg47	106697	109823
FC_104	MP011198	XP_050557405	ctg193	50846	51454
FC_104	MP006675	XP_050560972	ctg254	358602	359297
FC_104	MP013114	XP_050556383	ctg672	9784	10161
FC_104	MP011628	XP_050563134	ctg238	749548	750228
FC_104	MP014735	XP_050563744	ctg637	19414	19911
FC_104	MP016899	XP_050560505	ctg48	271843	273577
FC_104	MP011101	XP_035455681	ctg246	491919	494928
FC_104	MP017167	XP_050552067	ctg624	3102	3770
FC_104	MP008821	XP_050561580	ctg35	2486725	2488436
FC_104	MP005883	XP_050561597	ctg330	28234	29412
FC_104	MP004773	XP_050560000	ctg202	86996	87994
FC_104	MP014902	XP_050557515	ctg6	853661	854400
FC_104	MP016588	XP_050558396	ctg50	2487354	2487947
FC_104	MP016620	XP_050553505	ctg291	11568	13582
FC_104	MP014352	XP_035435716	ctg137	386544	388156
FC_104	MP003013	XP_050557017	ctg235	176644	177420
FC_104	MP008605	XP_035449567	ctg79	1114237	1115360
FC_104	MP004767	XP_050560000	ctg529	74234	75232
FC_104	MP015629	XP_050558747	ctg1078	8211	8828
FC_104	MP016369	XP_050554677	ctg167	90737	93863
FC_104	MP011102	XP_035455681	ctg29	1823889	1826898
FC_104	MP000454	XP_035453019	ctg331	279247	280758
FC_104	MP014205	XP_050549854	ctg290	112656	113845
FC_104	MP013045	XP_050557401	ctg23	96335	97780
FC_104	MP000603	XP_050558331	ctg423	50407	52262
FC_104	MP004166	XP_050561031	ctg110	659531	660028
FC_104	MP003662	XP_050553956	ctg7	684962	685999
FC_104	MP014351	XP_035435716	ctg39	901414	903026
FC_104	MP016838	XP_035429166	ctg3	854631	855312
FC_104	MP005097	XP_050555763	ctg84	56949	58203
FC_104	MP004693	XP_050561594	ctg825	4631	6092
FC_104	MP014901	XP_050557515	ctg237	543002	543741
FC_104	MP006899	XP_050563539	ctg912	2913	3776
FC_104	MP005103	XP_050555763	ctg279	781114	782367
FC_104	MP013969	XP_050562702	ctg147	1128555	1129499
FC_104	MP013788	XP_050553311	ctg358	279056	280303
FC_104	MP008389	XP_050562780	ctg381	216656	217687
FC_104	MP010567	XP_050553073	ctg487	157755	158948
FC_104	MP013466	XP_050562628	ctg38	2707205	2708113
FC_104	MP001806	XP_050557004	ctg34	325729	349363
FC_104	MP012711	XP_050550431	ctg555	18106	19490
FC_104	MP002232	XP_050554233	ctg103	382868	383662
FC_104	MP014750	XP_050563744	ctg184	241319	241816
FC_104	MP014748	XP_050563744	ctg326	59122	59619
FC_104	MP000968	XP_050549766	ctg2	383428	383895
FC_104	MP008379	XP_050562780	ctg77	877072	878103
FC_104	MP004091	XP_050562996	ctg50	1980232	1980982
FC_104	MP006236	XP_050561701	ctg51	2371867	2372949
FC_104	MP010573	XP_050553073	ctg8	815273	816466
FC_104	MP004092	XP_050562996	ctg162	532018	532768
FC_104	MP014754	XP_050563744	ctg713	7682	8179
FC_104	MP017331	XP_050558785	ctg347	161190	162907
FC_104	MP004296	XP_050561269	ctg332	162685	163716
FC_104	MP005720	XP_035458819	ctg115	827176	829114
FC_104	MP012649	XP_035438912	ctg943	4105	5010
FC_104	MP002540	XP_035432836	ctg18	3851604	3853559
FC_104	MP015180	XP_050556698	ctg162	529051	530514
FC_104	MP008606	XP_035449567	ctg163	539106	540230
FC_104	MP009808	XP_050550715	ctg472	4046	5057
FC_104	MP015411	XP_050555622	ctg102	62537	63376
FC_104	MP003716	XP_050555496	ctg650	7423	7803
FC_104	MP015630	XP_050558747	ctg1078	4778	5395
FC_104	MP009448	XP_050561112	ctg164	374008	374721
FC_104	MP006387	XP_050552413	ctg948	677	1195
FC_104	MP014188	XP_035451311	ctg420	45078	45852
FC_104	MP014824	XP_035455817	ctg22	875100	877462
FC_104	MP013241	XP_050552273	ctg564	35329	37414
FC_104	MP013117	XP_050556383	ctg187	568046	568423
FC_104	MP005724	XP_035458819	ctg48	1491699	1493635
FC_104	MP004165	XP_050561031	ctg1261	4316	4813
FC_104	MP016387	XP_050554677	ctg28	1066489	1069615
FC_104	MP000237	XP_050563549	ctg454	145641	147203
FC_104	MP016778	XP_050561103	ctg591	4090	6016
FC_104	MP015412	XP_050555622	ctg25	187657	188496
FC_104	MP013032	XP_050557401	ctg290	110175	111620
FC_104	MP012153	XP_050557018	ctg150	901714	902490
FC_104	MP004779	XP_050560000	ctg22	173096	174094
FC_104	MP013242	XP_050552273	ctg47	2084	4169
FC_104	MP013415	XP_050557321	ctg3	854595	855459
FC_104	MP012021	XP_050554188	ctg51	1863600	1864868
FC_104	MP007466	XP_035445095	ctg214	663036	663293
FC_104	MP002649	XP_050558418	ctg1195	1191	1793
FC_104	MP014206	XP_050549854	ctg60	65807	66996
FC_104	MP014820	XP_035455817	ctg503	79992	82368
FC_104	MP009583	XP_050563102	ctg211	433609	434769
FC_104	MP014450	XP_050559945	ctg48	1491735	1493635
FC_104	MP014448	XP_050559945	ctg240	321770	323670
FC_104	MP008367	XP_050562780	ctg426	8571	9602
FC_104	MP005444	XP_050556528	ctg195	545573	550746
FC_104	MP010901	XP_050556282	ctg21	905817	907001
FC_104	MP005021	XP_050554410	ctg251	368350	369144
FC_104	MP000352	XP_050553656	ctg22	875085	877555
FC_104	MP010579	XP_050553073	ctg1166	5386	6579
FC_104	MP002539	XP_035432836	ctg176	433484	435439
FC_104	MP010134	XP_035432701	ctg50	2487255	2488439
FC_104	MP015287	XP_050549604	ctg266	19030	20299
FC_104	MP008383	XP_050562780	ctg16	255962	256993
FC_104	MP008390	XP_050562780	ctg3	2592076	2593107
FC_104	MP013069	XP_050552308	ctg259	891518	892122
FC_104	MP012174	XP_050557018	ctg88	355700	356476
FC_104	MP004295	XP_050561269	ctg22	782350	783381
FC_104	MP010811	XP_050558868	ctg311	73861	74760
FC_104	MP006235	XP_050561701	ctg378	1775	2857
FC_104	MP000351	XP_050553656	ctg92	633280	635468
FC_104	MP008373	XP_050562780	ctg62	8691	9722
FC_104	MP014550	XP_050561014	ctg169	353350	355227
FC_104	MP015692	XP_035437968	ctg456	121716	122287
FC_104	MP014224	XP_050558514	ctg193	27314	45183
FC_104	MP006304	XP_035454198	ctg694	32729	33139
FC_104	MP015289	XP_050549604	ctg399	42033	43327
FC_104	MP008624	XP_050559106	ctg16	836232	839959
FC_104	MP006592	XP_050557406	ctg85	466115	466522
FC_104	MP013394	XP_050551700	ctg11	2712839	2715693
FC_104	MP016293	XP_050558164	ctg325	490788	492320
FC_104	MP013979	XP_050562702	ctg20	1834423	1835367
FC_104	MP008369	XP_050562780	ctg55	239005	240036
FC_104	MP010587	XP_035449032	ctg48	2082408	2090479
FC_104	MP002651	XP_050558418	ctg193	14231	14833
FC_104	MP013989	XP_050562702	ctg341	17335	18279
FC_104	MP015053	XP_050556931	ctg1	396609	397970
FC_104	MP007822	XP_035443405	ctg47	5349	8648
FC_104	MP015691	XP_035437968	ctg456	117676	118247
FC_104	MP006518	XP_050562641	ctg69	69413	69784
FC_104	MP015755	XP_035438588	ctg65	763431	763865
FC_104	MP001812	XP_050557004	ctg114	22979	23953
FC_104	MP001068	XP_050563409	ctg16	259724	261737
FC_104	MP004777	XP_050560000	ctg656	8318	9316
FC_104	MP012289	XP_050551656	ctg166	474542	478960
FC_104	MP017328	XP_050558785	ctg60	63327	65044
FC_104	MP002772	XP_050557651	ctg3	923539	926986
FC_104	MP015795	XP_035456841	ctg190	880172	882208
FC_104	MP004176	XP_050561031	ctg13	1395579	1396076
FC_104	MP014208	XP_050549854	ctg115	827887	829078
FC_104	MP008031	XP_050551384	ctg125	220388	221353
FC_104	MP001811	XP_050557004	ctg968	3702	4676
FC_104	MP016585	XP_050558396	ctg301	173170	173763
FC_104	MP013791	XP_050553311	ctg2	2049818	2051065
FC_104	MP009233	XP_050561114	ctg88	146377	147933
FC_104	MP003718	XP_050555496	ctg190	863737	864117
FC_104	MP009446	XP_050561112	ctg51	2004	2717
FC_104	MP016079	XP_050551677	ctg261	297208	297891
FC_104	MP014186	XP_035451311	ctg420	41645	42283
FC_104	MP004763	XP_050560000	ctg296	48701	49699
FC_104	MP006238	XP_050561701	ctg969	3564	4646
FC_104	MP017354	XP_050559776	ctg694	13819	14193
FC_104	MP006671	XP_050560972	ctg211	1134487	1135182
FC_104	MP013973	XP_050562702	ctg88	234684	235628
FC_104	MP016900	XP_050560505	ctg293	111096	112719
FC_104	MP012974	XP_035455219	ctg48	1491834	1493635
FC_104	MP013990	XP_050562702	ctg237	658115	659059
FC_104	MP014211	XP_050549854	ctg35	1480159	1481348
FC_104	MP013983	XP_050562702	ctg301	233409	234353
FC_104	MP017050	XP_035436497	ctg229	469596	471914
FC_104	MP006681	XP_050560972	ctg129	711319	712014
FC_104	MP005581	XP_050562939	ctg55	1905101	1906282
FC_104	MP008377	XP_050562780	ctg79	235564	236595
FC_104	MP006672	XP_050560972	ctg209	881082	881777
FC_104	MP015756	XP_035438588	ctg65	757436	757870
FC_104	MP001808	XP_050557004	ctg26	811301	812275
FC_104	MP014732	XP_050563744	ctg312	57839	58336
FC_104	MP005582	XP_050562939	ctg235	492428	493609
FC_104	MP009168	XP_035451966	ctg555	2742	7787
FC_104	MP013994	XP_050562702	ctg123	26081	27025
FC_104	MP012970	XP_035455219	ctg240	321869	323670
FC_104	MP004049	XP_050563302	ctg29	39126	44154
FC_104	MP014349	XP_035435716	ctg96	1354825	1356437
FC_104	MP014746	XP_050563744	ctg42	468244	468741
FC_104	MP015290	XP_050549604	ctg452	128878	130179
FC_104	MP009837	XP_050550893	ctg164	232277	234046
FC_104	MP015283	XP_050549604	ctg249	116453	118775
FC_104	MP013637	XP_050557513	ctg468	119542	120426
FC_104	MP006682	XP_050560972	ctg39	894133	894828
FC_104	MP008387	XP_050562780	ctg156	516700	517731
FC_104	MP014212	XP_050549854	ctg181	249561	250750
FC_104	MP010569	XP_050553073	ctg50	1990203	1991396
FC_104	MP002359	XP_050561168	ctg311	126609	127520
FC_104	MP011494	XP_050551339	ctg1135	6451	7383
FC_104	MP001820	XP_050557004	ctg59	2129073	2130047
FC_104	MP016842	XP_035454518	ctg9	738727	739554
FC_104	MP005217	XP_035455610	ctg694	24917	25228
FC_104	MP011638	XP_050562585	ctg123	427941	428312
FC_104	MP017094	XP_035455400	ctg1078	1983	2603
FC_104	MP001282	XP_050558611	ctg15	706555	707658
FC_104	MP004769	XP_050560000	ctg69	138532	139530
FC_104	MP016373	XP_050554677	ctg637	23713	26839
FC_104	MP009445	XP_050561112	ctg364	500259	500972
FC_104	MP009212	XP_050553877	ctg14	595399	597004
FC_104	MP016841	XP_035454518	ctg26	2108980	2109807
FC_104	MP005164	XP_050556024	ctg296	46805	49062
FC_104	MP012157	XP_050557018	ctg58	543600	544376
FC_104	MP012290	XP_050551656	ctg163	488756	493174
FC_104	MP013274	XP_035453667	ctg18	2886912	2888165
FC_104	MP016586	XP_050558396	ctg172	236765	237358
FC_104	MP001779	XP_050555484	ctg28	438273	439490
FC_104	MP011833	XP_035453785	ctg445	90801	92243
FC_104	MP001281	XP_050558611	ctg91	501342	502445
FC_104	MP016383	XP_050554677	ctg36	1040290	1043416
FC_104	MP005884	XP_050561597	ctg43	178486	179664
FC_104	MP006666	XP_050560972	ctg20	230555	231250
FC_104	MP004499	XP_050556199	ctg347	89225	91425
FC_104	MP010161	XP_050563206	ctg54	843744	844868
FC_104	MP004774	XP_050560000	ctg154	969723	970721
FC_104	MP007412	XP_035459280	ctg41	20664	21573
FC_104	MP014793	XP_050551612	ctg142	143908	145152
FC_104	MP009905	XP_035428595	ctg3	887864	888204
FC_104	MP004780	XP_050560000	ctg55	29962	30960
FC_104	MP017245	XP_050561095	ctg1166	5389	6648
FC_104	MP000453	XP_035453019	ctg79	1469089	1470600
FC_104	MP004095	XP_050562996	ctg47	82691	83444
FC_104	MP001920	XP_050561605	ctg276	76470	77876
FC_104	MP014996	XP_050552507	ctg93	34263	35534
FC_104	MP012853	XP_050551332	ctg23	536183	538138
FC_104	MP003010	XP_050557017	ctg325	626415	627191
FC_104	MP007411	XP_035459280	ctg41	24602	25513
FC_104	MP007960	XP_050561584	ctg31	937268	938212
FC_104	MP004694	XP_050561594	ctg207	27989	29511
FC_104	MP016439	XP_035438765	ctg407	177681	178895
FC_104	MP010162	XP_050563206	ctg20	2017961	2019085
FC_104	MP004770	XP_050560000	ctg411	183624	184622
FC_104	MP017035	XP_035455315	ctg193	78570	79120
FC_104	MP000604	XP_050558331	ctg70	96854	98709
FC_104	MP016277	XP_050554611	ctg285	30705	31085
FC_104	MP014905	XP_050557515	ctg660	12343	13082
FC_104	MP008737	XP_050551158	ctg195	545920	549972
FC_104	MP011710	XP_050557516	ctg429	139004	141778
FC_104	MP001156	XP_050556900	ctg20	5665098	5665706
FC_104	MP010037	XP_035447420	ctg215	574460	578013
FC_104	MP005045	XP_050554410	ctg348	9789	10565
FC_104	MP014071	XP_035445053	ctg155	288782	289936
FC_104	MP010570	XP_050553073	ctg1077	1287	2480
FC_104	MP006616	XP_035457293	ctg191	478562	480655
FC_104	MP016440	XP_035438765	ctg35	2832835	2834049
FC_104	MP008495	XP_050563743	ctg5	547710	548486
FC_104	MP002063	XP_050560004	ctg84	975071	979024
FC_104	MP001818	XP_050557004	ctg327	114989	115963
FC_104	MP005100	XP_050555763	ctg608	15774	17025
FC_104	MP011156	XP_050555003	ctg69	159153	159497
FC_104	MP014276	XP_050558894	ctg804	13687	14397
FC_104	MP015853	XP_035455411	ctg193	15177	15605
FC_104	MP014753	XP_050563744	ctg48	1324129	1324626
FC_104	MP011105	XP_035455681	ctg325	490248	493259
FC_104	MP013042	XP_050557401	ctg181	251549	252994
FC_104	MP014072	XP_035445053	ctg264	150289	151443
FC_104	MP017007	XP_050562632	ctg235	24065	26029
FC_104	MP010574	XP_050553073	ctg359	238641	239834
FC_104	MP006678	XP_050560972	ctg28	157497	158192
FC_104	MP003007	XP_050557017	ctg53	710995	711771
FC_104	MP014738	XP_050563744	ctg679	185	682
FC_104	MP014493	XP_035429659	ctg36	3657735	3658727
FC_104	MP014823	XP_035455817	ctg131	414574	416659
FC_104	MP012019	XP_050554188	ctg1166	5380	6648
FC_104	MP017041	XP_050556381	ctg91	43107	45250
FC_104	MP017336	XP_050556116	ctg137	498032	499003
FC_104	MP000071	XP_050563150	ctg106	194085	194999
FC_104	MP016199	XP_050561697	ctg304	215796	217340
FC_104	MP006688	XP_050560972	ctg78	434226	434921
FC_104	MP012150	XP_050557018	ctg303	757885	758661
FC_104	MP006665	XP_050560972	ctg488	95191	95886
FC_104	MP002242	XP_050557479	ctg330	30114	32219
FC_104	MP006232	XP_050561701	ctg103	382580	383662
FC_104	MP015565	XP_035431937	ctg511	22557	23198
FC_104	MP015257	XP_050554181	ctg168	1112884	1114440
FC_104	MP008781	XP_050554066	ctg632	6567	8507
FC_104	MP017036	XP_035455315	ctg193	33770	34324
FC_104	MP005723	XP_035458819	ctg134	600504	602440
FC_104	MP002241	XP_050557479	ctg43	180366	182471
FC_104	MP001827	XP_050554818	ctg484	27705	28328
FC_104	MP013277	XP_035453667	ctg903	10850	12103
FC_104	MP017042	XP_050556381	ctg725	10749	17717
FC_104	MP014995	XP_050552507	ctg168	94671	95942
FC_104	MP005443	XP_050556528	ctg178	572268	577440
FC_104	MP011514	XP_035452084	ctg11	1349204	1351432
FC_104	MP001962	XP_050551044	ctg923	5576	6235
FC_104	MP005331	XP_050551048	ctg458	12102	12572
FC_104	MP008380	XP_050562780	ctg167	584664	585695
FC_104	MP003941	XP_050561656	ctg1027	2180	3406
FC_104	MP010784	XP_050551103	ctg2	2454402	2455472
FC_104	MP008370	XP_050562780	ctg236	342044	343075
FC_104	MP017357	XP_050559776	ctg1101	5408	5782
FC_104	MP012167	XP_050557018	ctg94	472513	473289
FC_104	MP002899	XP_050561592	ctg710	11933	12736
FC_104	MP014356	XP_050550003	ctg353	562584	563924
FC_104	MP001155	XP_050556900	ctg100	884097	884705
FC_104	MP005260	XP_050561519	ctg85	1614679	1618671
FC_104	MP005332	XP_050551048	ctg335	202079	202549
FC_104	MP015260	XP_050554181	ctg1077	924	2480
FC_104	MP016225	XP_050555325	ctg401	300866	303431
FC_104	MP001961	XP_050551044	ctg3	1584503	1585162
FC_104	MP013997	XP_035442610	ctg548	25420	26283
FC_104	MP004759	XP_050560000	ctg637	30366	31364
FC_104	MP012173	XP_050557018	ctg229	339214	339990
FC_104	MP011155	XP_050555003	ctg509	34786	35130
FC_104	MP008384	XP_050562780	ctg2	284844	285875
FC_104	MP001278	XP_050558611	ctg52	1505824	1506927
FC_104	MP013964	XP_050554709	ctg22	876805	877462
FC_104	MP009580	XP_050563102	ctg17	1552350	1553510
FC_104	MP010793	XP_035455414	ctg1078	7445	7867
FC_104	MP006269	XP_050556380	ctg483	135495	136715
FC_104	MP008374	XP_050562780	ctg185	10632	11663
FC_104	MP016758	XP_050562885	ctg51	2918561	2921128
FC_104	MP004162	XP_050561031	ctg986	7942	8439
FC_104	MP006615	XP_035457293	ctg627	14799	17862
FC_104	MP013035	XP_050557401	ctg571	4270	5714
FC_104	MP006508	XP_050562641	ctg10	1273001	1273372
FC_104	MP011707	XP_050557516	ctg374	372016	374805
FC_104	MP007159	XP_035451880	ctg74	504545	505690
FC_104	MP010283	XP_035452961	ctg458	8827	9426
FC_104	MP010571	XP_050553073	ctg457	64417	65610
FC_104	MP005388	XP_050561145	ctg120	34627	39280
FC_104	MP005102	XP_050555763	ctg135	446661	447812
FC_104	MP010581	XP_050553073	ctg168	1113247	1114440
FC_104	MP002233	XP_050554233	ctg173	115123	115917
FC_104	MP000455	XP_035453019	ctg854	3071	4582
FC_104	MP013044	XP_050557401	ctg48	1493959	1495404
FC_104	MP014074	XP_035445053	ctg325	738968	740119
FC_104	MP010572	XP_050553073	ctg118	370601	371794
FC_104	MP011199	XP_050557405	ctg85	1917974	1918582
FC_104	MP016497	XP_035448394	ctg20	2581351	2582399
FC_104	MP011629	XP_050563134	ctg804	13762	14442
FC_104	MP012713	XP_050550431	ctg65	679188	680572
FC_104	MP017033	XP_035455315	ctg193	83730	84286
FC_104	MP006669	XP_050560972	ctg235	440182	440877
FC_104	MP005329	XP_050551048	ctg91	375156	375626
FC_104	MP005101	XP_050555763	ctg639	14932	16186
FC_104	MP008759	XP_050556204	ctg187	10680	11924
FC_104	MP004772	XP_050560000	ctg144	577815	578813
FC_104	MP014903	XP_050557515	ctg6	858349	859088
FC_104	MP010160	XP_050563206	ctg382	80181	81305
FC_104	MP001817	XP_050557004	ctg59	1345966	1346940
FC_104	MP008037	XP_050551384	ctg14	2641393	2642358
FC_104	MP006514	XP_050562641	ctg90	1257530	1257901
FC_104	MP017008	XP_050562632	ctg460	89111	91075
FC_104	MP005882	XP_050561597	ctg854	9238	11723
FC_104	MP004782	XP_050560000	ctg498	35850	36848
FC_104	MP003011	XP_050557017	ctg323	365006	365782
FC_104	MP007961	XP_050561584	ctg2	1962080	1963024
FC_104	MP010164	XP_050563206	ctg262	507686	508810
FC_104	MP006510	XP_050562641	ctg117	148492	148863
FC_104	MP008493	XP_050563743	ctg1018	1368	2144
FC_104	MP004771	XP_050560000	ctg9	1734999	1735997
FC_104	MP016278	XP_050554611	ctg144	160860	161240
FC_104	MP004781	XP_050560000	ctg52	567677	568675
FC_104	MP016288	XP_050558164	ctg246	492858	494390
FC_104	MP012176	XP_050557018	ctg439	248862	249638
FC_104	MP001921	XP_050561605	ctg9	2114219	2115625
FC_104	MP011103	XP_035455681	ctg538	70235	73244
FC_104	MP009135	XP_050549769	ctg323	228064	229881
FC_104	MP001159	XP_050556900	ctg1081	2119	2727
FC_104	MP014755	XP_050563744	ctg205	42364	42861
FC_104	MP015258	XP_050554181	ctg50	1989840	1991396
FC_104	MP000353	XP_050553656	ctg591	3811	6016
FC_104	MP011598	XP_050561582	ctg199	1875238	1876323
FC_104	MP004160	XP_050561031	ctg306	158526	159023
FC_104	MP003721	XP_050551873	ctg213	63814	64653
FC_104	MP013278	XP_035453667	ctg5	1262103	1263356
FC_104	MP009582	XP_050563102	ctg22	504580	505740
FC_104	MP014825	XP_035455817	ctg41	1488462	1490477
FC_104	MP012719	XP_050563140	ctg254	385926	388886
FC_104	MP008381	XP_050562780	ctg29	2226482	2227513
FC_104	MP005330	XP_050551048	ctg1209	4330	4800
FC_104	MP017039	XP_050556381	ctg213	47930	50058
FC_104	MP001245	XP_050553079	ctg160	558020	559600
FC_104	MP001828	XP_050554818	ctg24	663478	664101
FC_104	MP003940	XP_050561656	ctg126	666761	667987
FC_104	MP003008	XP_050557017	ctg89	1262911	1263687
FC_104	MP006677	XP_050560972	ctg253	62805	63500
FC_104	MP004164	XP_050561031	ctg43	732619	733116
FC_104	MP006687	XP_050560972	ctg477	125169	125864
FC_104	MP001960	XP_050551044	ctg137	253665	254324
FC_104	MP000456	XP_035453019	ctg164	372318	373829
FC_104	MP014993	XP_050552507	ctg268	599923	601194
FC_104	MP003722	XP_050551873	ctg213	37314	38153
FC_104	MP007249	XP_035457778	ctg303	381796	382617
FC_104	MP013414	XP_050557321	ctg3	858006	858865
FC_104	MP009581	XP_050563102	ctg233	159902	161062
FC_104	MP003939	XP_050561656	ctg160	8567	9793
FC_104	MP005445	XP_050556528	ctg396	362202	367374
FC_104	MP006521	XP_050562641	ctg248	277656	278027
FC_104	MP017040	XP_050556381	ctg639	9367	20111
FC_104	MP013998	XP_035442610	ctg285	202774	203636
FC_104	MP000070	XP_050563150	ctg234	353920	354834
FC_104	MP011708	XP_050557516	ctg323	350166	352955
FC_104	MP010135	XP_035432701	ctg301	172678	173862
FC_104	MP011109	XP_050563438	ctg26	353824	355905
FC_104	MP016757	XP_050562885	ctg248	277059	279626
FC_104	MP006266	XP_050556380	ctg712	9569	14639
FC_104	MP001153	XP_050556900	ctg658	498	3899
FC_104	MP012175	XP_050557018	ctg108	379172	379948
FC_104	MP013243	XP_050552273	ctg593	5876	7961
FC_104	MP008888	XP_050554492	ctg1070	2237	3262
FC_104	MP014756	XP_050563744	ctg170	267500	267997
FC_104	MP010795	XP_035455414	ctg1195	2137	2559
FC_104	MP012978	XP_035455219	ctg23	94210	96011
FC_104	MP002587	XP_035434566	ctg69	847100	847897
FC_104	MP009136	XP_050549769	ctg69	68129	69946
FC_104	MP009217	XP_050553877	ctg199	234476	236081
FC_104	MP006522	XP_050562641	ctg25	1236731	1237102
FC_104	MP015413	XP_050555622	ctg57	890103	890942
FC_104	MP013033	XP_050557401	ctg262	642533	643978
FC_104	MP006234	XP_050561701	ctg130	355891	356973
FC_104	MP005719	XP_035458819	ctg290	111945	113881
FC_104	MP010578	XP_050553073	ctg87	138850	140043
FC_104	MP002774	XP_050557651	ctg3	920231	924088
FC_104	MP006517	XP_050562641	ctg574	52010	52381
FC_104	MP001814	XP_050557004	ctg374	366604	367578
FC_104	MP010588	XP_035449032	ctg93	975681	977762
FC_104	MP014449	XP_050559945	ctg134	600540	602440
FC_104	MP003579	XP_035441100	ctg18	870768	871526
FC_104	MP014946	XP_035446599	ctg50	2343461	2343973
FC_104	MP011350	XP_050549791	ctg45	851040	852167
FC_104	MP015815	XP_050551673	ctg544	436	1347
FC_104	MP011348	XP_050549791	ctg383	452255	453382
FC_104	MP014743	XP_050563744	ctg66	973070	973567
FC_104	MP015286	XP_050549604	ctg445	167591	168888
FC_104	MP011606	XP_050561582	ctg454	145821	146906
FC_104	MP015654	XP_050554949	ctg916	3954	5473
FC_104	MP013790	XP_050553311	ctg139	270241	271488
FC_104	MP001810	XP_050557004	ctg35	15106	16080
FC_104	MP013068	XP_050552308	ctg259	892893	893497
FC_104	MP008607	XP_035449567	ctg398	197884	198816
FC_104	MP006573	XP_035434071	ctg73	216852	217715
FC_104	MP003717	XP_050555496	ctg190	874386	874766
FC_104	MP004523	XP_050561710	ctg49	275125	276255
FC_104	MP007833	XP_050550443	ctg607	22075	26199
FC_104	MP014222	XP_050558514	ctg193	56839	57585
FC_104	MP012648	XP_035438912	ctg488	49693	50598
FC_104	MP017165	XP_050552067	ctg265	22310	22978
FC_104	MP012355	XP_050559295	ctg131	414917	415573
FC_104	MP015793	XP_035456841	ctg190	863368	882208
FC_104	MP009853	XP_050555621	ctg59	509945	514321
FC_104	MP013844	XP_035448072	ctg135	1205228	1206295
FC_104	MP002650	XP_050558418	ctg193	5470	6072
FC_104	MP005095	XP_050555763	ctg364	161732	162985
FC_104	MP004778	XP_050560000	ctg27	221044	222042
FC_104	MP002355	XP_050561168	ctg510	46577	47488
FC_104	MP015395	XP_035446917	ctg18	2939908	2940708
FC_104	MP015690	XP_035437968	ctg456	113664	114235
FC_104	MP016386	XP_050554677	ctg470	1881	5007
FC_104	MP000236	XP_050563549	ctg487	157389	158951
FC_104	MP006282	XP_035431871	ctg1052	1641	2768
FC_104	MP007467	XP_035445095	ctg214	677225	677482
FC_104	MP017255	XP_050561095	ctg1	1652413	1653672
FC_104	MP006594	XP_050557406	ctg61	812221	812628
FC_104	MP017327	XP_050558785	ctg152	194931	196648
FC_104	MP013392	XP_050551700	ctg556	39469	43006
FC_104	MP004765	XP_050560000	ctg219	43309	44307
FC_104	MP001807	XP_050557004	ctg26	808760	809734
FC_104	MP014749	XP_050563744	ctg123	171002	171499
FC_104	MP014945	XP_035446599	ctg50	2349013	2349525
FC_104	MP013975	XP_050562702	ctg26	226748	227692
FC_104	MP017092	XP_035455400	ctg193	5452	6072
FC_104	MP013467	XP_050562628	ctg118	491811	492719
FC_104	MP000969	XP_050549766	ctg143	76251	76718
FC_104	MP008378	XP_050562780	ctg21	288187	289218
FC_104	MP013638	XP_050557513	ctg666	17610	18497
FC_104	MP013789	XP_050553311	ctg519	15351	16598
FC_104	MP004154	XP_050561031	ctg20	2770929	2771426
FC_104	MP009838	XP_050550893	ctg164	247165	248945
FC_104	MP012292	XP_050551656	ctg29	1163174	1167592
FC_104	MP015409	XP_050555622	ctg608	46376	47215
FC_104	MP008388	XP_050562780	ctg57	2134048	2135079
FC_104	MP011492	XP_050551339	ctg7	833425	834357
FC_104	MP005161	XP_050556024	ctg9	1733103	1735360
FC_104	MP009167	XP_035451966	ctg593	34146	37212
FC_104	MP001280	XP_050558611	ctg157	223176	224279
FC_104	MP006237	XP_050561701	ctg353	148235	149317
FC_104	MP004297	XP_050561269	ctg153	132681	133712
FC_104	MP015816	XP_050551673	ctg44	1997085	1997996
FC_104	MP005162	XP_050556024	ctg219	41413	43670
FC_104	MP016840	XP_035454518	ctg118	531231	532058
FC_104	MP000363	XP_050551646	ctg197	252146	256783
FC_104	MP009214	XP_050553877	ctg1016	510	2115
FC_104	MP015285	XP_050549604	ctg88	483176	484479
FC_104	MP012291	XP_050551656	ctg8	675192	679610
FC_104	MP005799	XP_050561598	ctg375	390558	392090
FC_104	MP013991	XP_050562702	ctg186	472764	473708
FC_104	MP017051	XP_035436497	ctg10	210135	212453
FC_104	MP006680	XP_050560972	ctg289	223181	223876
FC_104	MP012158	XP_050557018	ctg22	63402	64178
FC_104	MP014194	XP_050550472	ctg180	494044	494541
FC_104	MP008043	XP_035442825	ctg91	45617	48064
FC_104	MP004183	XP_050561031	ctg101	511488	511985
FC_104	MP006670	XP_050560972	ctg303	400275	400970
FC_104	MP009443	XP_050561596	ctg379	64008	64619
FC_104	MP003554	XP_050563133	ctg41	1488468	1489760
FC_104	MP017256	XP_050561095	ctg8	815276	816535
FC_104	MP016839	XP_035454518	ctg185	221748	222575
FC_104	MP014214	XP_050549854	ctg347	163670	164859
FC_104	MP006684	XP_050560972	ctg36	2173983	2174678
FC_104	MP004766	XP_050560000	ctg95	726949	727947
FC_104	MP013704	XP_050561866	ctg632	4982	6187
FC_104	MP006898	XP_050563539	ctg91	30311	31174
FC_104	MP013992	XP_050562702	ctg514	56431	57375
FC_104	MP005096	XP_050555763	ctg246	493677	494928
FC_104	MP011994	XP_050551660	ctg213	38409	39392
FC_104	MP012161	XP_050557018	ctg9	1653598	1654374
FC_104	MP014734	XP_050563744	ctg399	98406	98903
FC_104	MP011637	XP_050562585	ctg38	2448357	2448728
FC_104	MP004167	XP_050561031	ctg151	450508	451005
FC_104	MP006674	XP_050560972	ctg28	289598	290293
FC_104	MP015396	XP_035446917	ctg18	2945920	2946720
FC_104	MP010284	XP_035452961	ctg624	43091	43690
FC_104	MP014751	XP_050563744	ctg265	120664	121161
FC_104	MP015851	XP_035455411	ctg193	3325	3753
FC_104	MP005216	XP_035455610	ctg694	39224	39535
FC_104	MP016034	XP_050561105	ctg84	974975	979093
FC_104	MP004768	XP_050560000	ctg85	1045092	1046090
FC_104	MP005885	XP_050561597	ctg1163	5580	6758
FC_104	MP001925	XP_035452921	ctg51	1844010	1844606
FC_104	MP004775	XP_050560000	ctg182	1684021	1685019
FC_104	MP009904	XP_035428595	ctg809	1586	5901
FC_104	MP017262	XP_035442543	ctg165	563163	564863
FC_104	MP016837	XP_035429166	ctg3	858042	858723
FC_104	MP012645	XP_035438912	ctg33	1593948	1594853
FC_104	MP012156	XP_050557018	ctg286	272325	273101
FC_104	MP017330	XP_050558785	ctg115	825407	827124
FC_104	MP014073	XP_035445053	ctg53	671171	672325
FC_104	MP006526	XP_050562641	ctg6	1332351	1332722
FC_104	MP016929	XP_050560560	ctg720	7588	8343
FC_104	MP017244	XP_050561095	ctg454	145647	146906
FC_104	MP017168	XP_050552067	ctg180	378081	378752
FC_104	MP014752	XP_050563744	ctg389	139598	140095
FC_104	MP004094	XP_050562996	ctg639	13248	13998
FC_104	MP016896	XP_050560505	ctg214	1116994	1118543
FC_104	MP017261	XP_035442543	ctg41	1488450	1490080
FC_104	MP017034	XP_035455315	ctg193	75103	75649
FC_104	MP002230	XP_050554233	ctg378	2063	2857
FC_104	MP016587	XP_050558396	ctg571	41935	42528
FC_104	MP004695	XP_050561594	ctg130	474960	476152
FC_104	MP006513	XP_050562641	ctg387	137838	138209
FC_104	MP017049	XP_035436497	ctg90	247535	249853
FC_104	MP016621	XP_050553505	ctg878	535	2551
FC_104	MP014792	XP_050551612	ctg38	1085299	1086543
FC_104	MP014904	XP_050557515	ctg74	421090	421829
FC_104	MP012851	XP_050551332	ctg1135	2466	4421
FC_104	MP011100	XP_035455681	ctg325	485406	488418
FC_104	MP003102	XP_050549771	ctg32	19587	20222
FC_104	MP001919	XP_050561605	ctg131	965186	966592
FC_104	MP009390	XP_035432496	ctg249	45097	46257
FC_104	MP011516	XP_035452084	ctg483	134850	137078
FC_104	MP008820	XP_050561580	ctg38	5977540	5979251
FC_104	MP016622	XP_050553505	ctg221	502284	504300
FC_104	MP004048	XP_050563302	ctg11	2322593	2327618
FC_104	MP014348	XP_035435716	ctg300	89151	90763
FC_104	MP010163	XP_050563206	ctg78	1326225	1327349
FC_104	MP010568	XP_050553073	ctg51	1863669	1864862
FC_104	MP003664	XP_050553956	ctg163	368226	369263
FC_104	MP014747	XP_050563744	ctg154	254466	254963
FC_104	MP010575	XP_050553073	ctg199	1875061	1876254
FC_104	MP008386	XP_050562780	ctg278	476969	478000
FC_104	MP001809	XP_050557004	ctg293	162109	163083
FC_104	MP012852	XP_050551332	ctg7	830321	832276
FC_104	MP003101	XP_050549771	ctg38	2704251	2704886
FC_104	MP014552	XP_050561014	ctg538	170927	172816
FC_104	MP004776	XP_050560000	ctg425	116385	117383
FC_104	MP016777	XP_050561103	ctg503	80178	82383
FC_104	MP016930	XP_050560560	ctg498	64274	65029
FC_104	MP000238	XP_050563549	ctg8	815270	816832
FC_104	MP005215	XP_035455610	ctg1101	2376	2687
FC_104	MP004177	XP_050561031	ctg125	635591	636088
FC_104	MP016378	XP_050554677	ctg38	21635	24761
FC_104	MP001069	XP_050563409	ctg17	733	2747
FC_104	MP001926	XP_035452921	ctg51	1841630	1842226
FC_104	MP012171	XP_050557018	ctg229	541303	542079
FC_104	MP010900	XP_050556282	ctg91	808217	809401
FC_104	MP012288	XP_050551656	ctg196	1031506	1035924
FC_104	MP015564	XP_035431937	ctg161	410934	412750
FC_104	MP004163	XP_050561031	ctg38	2251008	2251505
FC_104	MP009807	XP_050550715	ctg472	10115	10628
FC_104	MP000350	XP_050553656	ctg41	1488447	1490570
FC_104	MP004696	XP_050561594	ctg76	667064	668490
FC_104	MP010131	XP_035432701	ctg107	69618	70799
FC_104	MP014551	XP_050561014	ctg96	830724	832601
FC_104	MP014187	XP_035451311	ctg420	49106	49908
FC_104	MP006388	XP_050552413	ctg948	8208	8726
FC_104	MP012172	XP_050557018	ctg70	585243	586019
FC_104	MP012155	XP_050557018	ctg20	4306447	4307223
FC_104	MP012646	XP_035438912	ctg122	643000	643905
FC_104	MP008391	XP_050562780	ctg81	434415	435449
FC_104	MP014994	XP_050552507	ctg242	260880	262151
FC_104	MP009447	XP_050561112	ctg41	1753518	1754231
FC_104	MP010792	XP_035455414	ctg1078	4009	4434
FC_104	MP003719	XP_050555496	ctg190	880541	880921
FC_104	MP006525	XP_050562641	ctg591	45477	45848
FC_104	MP010810	XP_050558868	ctg49	328093	328992
FC_104	MP010785	XP_050551103	ctg39	525938	527008
FC_104	MP015288	XP_050549604	ctg33	798814	800116
FC_104	MP002243	XP_050557479	ctg854	6431	8536
FC_104	MP011515	XP_035452084	ctg45	709819	712047
FC_104	MP001154	XP_050556900	ctg109	165901	166509
FC_104	MP005721	XP_035458819	ctg60	65096	67032
FC_104	MP014492	XP_035429659	ctg418	42527	43519
FC_104	MP015410	XP_050555622	ctg365	183767	184606
FC_104	MP008385	XP_050562780	ctg35	1058367	1059398
FC_104	MP010576	XP_050553073	ctg265	334814	336001
FC_104	MP013965	XP_050554709	ctg165	564606	565263
FC_104	MP013988	XP_050562702	ctg14	1775116	1776060
FC_104	MP006519	XP_050562641	ctg55	651161	651532
FC_104	MP012020	XP_050554188	ctg457	64348	65616
FC_104	MP004293	XP_050561269	ctg160	4503	5534
FC_104	MP016224	XP_050555325	ctg18	2917935	2920499
FC_104	MP014821	XP_035455817	ctg165	563175	565263
FC_104	MP013244	XP_050552273	ctg555	10181	12271
FC_104	MP006233	XP_050561701	ctg250	366878	367960
FC_104	MP014491	XP_035429659	ctg85	1003973	1004965
FC_104	MP013034	XP_050557401	ctg240	323994	325439
FC_104	MP009389	XP_035432496	ctg332	193798	194958
FC_104	MP005722	XP_035458819	ctg240	321734	323670
FC_104	MP015414	XP_050555622	ctg292	228620	229459
FC_104	MP002773	XP_050557651	ctg3	926451	935501
FC_104	MP014740	XP_050563744	ctg57	403061	403558
FC_104	MP005717	XP_035458819	ctg347	162959	164895
FC_104	MP004761	XP_050560000	ctg13	218441	219439
FC_104	MP012352	XP_050559295	ctg165	564261	564911
FC_104	MP014758	XP_050563744	ctg224	228766	229263
FC_104	MP005047	XP_050554410	ctg11	2873933	2874709
FC_104	MP014357	XP_050550003	ctg470	211815	213155
FC_104	MP006305	XP_035454198	ctg694	7328	7738
FC_104	MP002589	XP_035434566	ctg69	836376	847897
FC_104	MP007252	XP_035457778	ctg102	723090	723911
FC_104	MP017356	XP_050559776	ctg694	412	786
FC_104	MP012166	XP_050557018	ctg133	921759	922535
FC_104	MP001813	XP_050557004	ctg124	455257	456231
FC_104	MP007161	XP_035451880	ctg547	57641	58786
FC_104	MP017005	XP_050562632	ctg14	595409	597373
FC_104	MP015653	XP_050554949	ctg249	155876	157265
FC_104	MP013120	XP_050556383	ctg90	1111228	1111605
FC_104	MP011107	XP_050563438	ctg238	698630	700711
FC_104	MP016759	XP_050562885	ctg25	1236134	1238701
FC_104	MP017252	XP_050561095	ctg118	370604	371863
FC_104	MP008625	XP_050559106	ctg65	278797	282524
FC_104	MP013996	XP_035442610	ctg556	14763	15627
FC_104	MP004762	XP_050560000	ctg325	756910	757908
FC_104	MP016553	XP_050550433	ctg117	148204	148863
FC_104	MP001781	XP_050555484	ctg186	239480	240697
FC_104	MP007251	XP_035457778	ctg160	446979	447800
FC_104	MP007162	XP_035451880	ctg239	91401	92546
FC_104	MP006268	XP_050556380	ctg45	710182	711402
FC_104	MP004159	XP_050561031	ctg183	188925	189422
FC_104	MP012018	XP_050554188	ctg454	145638	146906
FC_104	MP006689	XP_050560972	ctg36	1797768	1798463
FC_104	MP007834	XP_050550443	ctg91	551755	555879
FC_104	MP016198	XP_050561697	ctg879	1221	2765
FC_104	MP004524	XP_050561710	ctg10	722497	723627
FC_104	MP006574	XP_035434071	ctg178	22490	23353
FC_104	MP015794	XP_035456841	ctg650	7054	9057
FC_104	MP017337	XP_050556116	ctg38	2942108	2943079
FC_104	MP006679	XP_050560972	ctg36	2765165	2765860
FC_104	MP015902	XP_050560525	ctg54	1049422	1050228
FC_104	MP016291	XP_050558164	ctg325	485947	487479
FC_104	MP014739	XP_050563744	ctg159	582096	582593
FC_104	MP015256	XP_050554181	ctg87	138487	140043
FC_104	MP017037	XP_035455315	ctg193	30646	31194
FC_104	MP013843	XP_035448072	ctg441	92853	93920
FC_104	MP004520	XP_050561710	ctg883	12493	13623
FC_104	MP006570	XP_035434071	ctg1036	746	1612
FC_104	MP012717	XP_050563140	ctg59	509216	512176
FC_104	MP015052	XP_050556931	ctg421	151116	152481
FC_104	MP014420	XP_050556019	ctg254	384758	387715
FC_104	MP013276	XP_035453667	ctg20	3981975	3983228
FC_104	MP006593	XP_050557406	ctg136	777950	778357
FC_104	MP016292	XP_050558164	ctg538	70773	72305
FC_104	MP015901	XP_050560525	ctg42	1247569	1248375
FC_104	MP006306	XP_035454198	ctg694	17962	18372
FC_104	MP001157	XP_050556900	ctg273	7454	8062
FC_104	MP015991	XP_050561699	ctg178	572308	577440
FC_104	MP003580	XP_035441100	ctg59	3213003	3213761
FC_104	MP016276	XP_050554611	ctg265	34084	34464
FC_104	MP012165	XP_050557018	ctg99	8379	9155
FC_104	MP008736	XP_050551158	ctg396	362549	366600
FC_104	MP017355	XP_050559776	ctg694	31155	31529
FC_104	MP001832	XP_050554818	ctg33	1884822	1885445
FC_104	MP010036	XP_035447420	ctg215	567306	574990
FC_104	MP016371	XP_050554677	ctg156	546355	549481
FC_104	MP004153	XP_050561031	ctg96	1317646	1318143
FC_104	MP013037	XP_050557401	ctg134	602763	604208
FC_104	MP011832	XP_035453785	ctg205	248848	250290
FC_104	MP009213	XP_050553877	ctg460	89101	90706
FC_104	MP006276	XP_035431871	ctg295	34719	35846
FC_104	MP017006	XP_050562632	ctg36	1960719	1962683
FC_104	MP000364	XP_050551646	ctg260	234525	239172
FC_104	MP001831	XP_050554818	ctg44	77187	77810
FC_104	MP011157	XP_050555003	ctg1023	8295	8639
FC_104	MP014277	XP_050558894	ctg238	749473	750183
FC_104	MP001819	XP_050557004	ctg55	1320223	1321197
FC_104	MP000246	XP_050554114	ctg290	389427	398930
FC_104	MP004498	XP_050556199	ctg347	93710	95936
FC_104	MP013982	XP_050562702	ctg278	344774	345718
FC_104	MP015178	XP_050556698	ctg17	372458	373922
FC_104	MP015494	XP_050563104	ctg17	1243	2747
FC_104	MP006667	XP_050560972	ctg168	453854	454549
FC_104	MP015281	XP_050549604	ctg15	753034	754336
FC_104	MP014193	XP_050550472	ctg178	10492	10989
FC_104	MP008891	XP_050554492	ctg221	8605	9630
FC_104	MP008757	XP_050556204	ctg133	1625333	1626577
FC_104	MP001160	XP_050556900	ctg635	13255	13863
FC_104	MP003509	XP_035453179	ctg797	7315	9876
FC_104	MP017095	XP_035455400	ctg516	89423	90043
FC_104	MP004170	XP_050561031	ctg51	2886439	2886936
FC_104	MP002700	XP_035452130	ctg303	484970	501984
FC_104	MP005165	XP_050556024	ctg122	462100	464343
FC_104	MP013275	XP_035453667	ctg211	1282385	1283638
FC_104	MP014213	XP_050549854	ctg152	197408	198597
FC_104	MP011602	XP_050561582	ctg8	815450	816535
FC_104	MP006683	XP_050560972	ctg229	189923	190618
FC_104	MP006690	XP_050560972	ctg1088	1545	2240
FC_104	MP015282	XP_050549604	ctg51	727282	728585
FC_104	MP006673	XP_050560972	ctg279	522565	523260
FC_104	MP013971	XP_050562702	ctg406	447701	448645
FC_104	MP004180	XP_050561031	ctg122	591539	592036
FC_104	MP011993	XP_050551660	ctg623	11741	12724
FC_104	MP014733	XP_050563744	ctg210	55187	55684
FC_104	MP011099	XP_035455681	ctg84	55191	58203
FC82	MP003382	XP_050551664	ctg279	689693	691171
FC82	MP004041	XP_050561031	ctg134	359441	359938
FC82	MP006484	XP_050560972	ctg482	9758	10453
FC82	MP002296	XP_050561168	ctg112	1417285	1418196
FC82	MP015579	XP_050561105	ctg86	204185	208303
FC82	MP001651	XP_050560842	ctg359	787028	788680
FC82	MP004665	XP_050560000	ctg486	128002	129000
FC82	MP016139	XP_050553505	ctg244	333725	335737
FC82	MP016480	XP_050558521	ctg484	39545	40302
FC82	MP006474	XP_050560972	ctg50	234872	235567
FC82	MP012318	XP_050550431	ctg368	252413	253793
FC82	MP014524	XP_035446599	ctg4	264310	264822
FC82	MP001652	XP_050560842	ctg159	432262	433914
FC82	MP006480	XP_050560972	ctg200	276527	277222
FC82	MP014342	XP_050563744	ctg65	1328196	1328693
FC82	MP004042	XP_050561031	ctg13	1370586	1371083
FC82	MP010444	XP_050551103	ctg593	24755	25825
FC82	MP000440	XP_035453019	ctg1079	17887	19398
FC82	MP014336	XP_050563744	ctg171	381980	382477
FC82	MP003617	XP_050551873	ctg763	51909	52748
FC82	MP015767	XP_050555325	ctg600	40780	43343
FC82	MP012858	XP_035453667	ctg824	164100	165353
FC82	MP014138	XP_050561014	ctg486	150472	152349
FC82	MP004420	XP_050561710	ctg101	136478	137608
FC82	MP006470	XP_050560972	ctg33	1505185	1505880
FC82	MP009246	XP_050563102	ctg80	701573	702733
FC82	MP011228	XP_050561582	ctg20	300387	301472
FC82	MP016140	XP_050553505	ctg244	326059	328076
FC82	MP001122	XP_050556900	ctg35	1194719	1195327
FC82	MP008560	XP_050549754	ctg224	339113	340009
FC82	MP016759	XP_050561095	ctg20	300213	301472
FC82	MP011782	XP_050557018	ctg145	443810	444586
FC82	MP011456	XP_035453785	ctg333	89236	90678
FC82	MP011772	XP_050557018	ctg276	116270	117046
FC82	MP011781	XP_050557018	ctg574	9399	10175
FC82	MP001772	XP_050554818	ctg1368	1030	1653
FC82	MP000439	XP_035453019	ctg904	9739	11250
FC82	MP014740	XP_050556698	ctg1640	2200	3664
FC82	MP015296	XP_035438588	ctg468	166934	167368
FC82	MP002927	XP_050557017	ctg376	79947	80723
FC82	MP008886	XP_050553877	ctg147	324382	325987
FC82	MP013780	XP_050550472	ctg556	142112	142609
FC82	MP008436	XP_050556204	ctg361	95564	96808
FC82	MP013793	XP_050549854	ctg783	65008	66197
FC82	MP004057	XP_050561031	ctg982	24349	24846
FC82	MP014225	XP_035454196	ctg480	300758	301513
FC82	MP008460	XP_050554066	ctg588	216229	218196
FC82	MP002589	XP_050558418	ctg856	84171	84773
FC82	MP012051	XP_035455417	ctg856	55484	55897
FC82	MP009064	XP_035432496	ctg824	133924	135084
FC82	MP003409	XP_035453179	ctg62	267828	271373
FC82	MP014964	XP_050555622	ctg357	179235	180074
FC82	MP002700	XP_050557651	ctg66	412	9471
FC82	MP012704	XP_050556383	ctg670	10826	11206
FC82	MP005573	XP_050551848	ctg117	46872	49405
FC82	MP015820	XP_050554611	ctg234	321527	321907
FC82	MP004666	XP_050560000	ctg54	358242	359240
FC82	MP005027	XP_050556024	ctg342	601210	603467
FC82	MP015583	XP_050561105	ctg422	18871	27246
FC82	MP016774	XP_050558757	ctg73	315445	316689
FC82	MP004184	XP_050561269	ctg423	152577	153608
FC82	MP009800	XP_035432701	ctg710	56819	58000
FC82	MP003981	XP_050562996	ctg4	1504273	1505023
FC82	MP008908	XP_050561114	ctg13	1313686	1315242
FC82	MP011455	XP_035453785	ctg261	202203	203645
FC82	MP013037	XP_050562628	ctg359	548464	549372
FC82	MP005554	XP_035458819	ctg186	503797	505735
FC82	MP011909	XP_050551656	ctg164	26540	30958
FC82	MP012567	XP_035455219	ctg186	503932	505735
FC82	MP004458	XP_050554559	ctg265	282385	284276
FC82	MP015454	XP_050560525	ctg38	102559	103365
FC82	MP009828	XP_050563206	ctg178	892109	893233
FC82	MP001831	XP_050558032	ctg155	3803	4747
FC82	MP015918	XP_050563130	ctg206	283858	286699
FC82	MP013474	XP_050558994	ctg193	404944	405924
FC82	MP014226	XP_035454196	ctg1112	10616	11371
FC82	MP012824	XP_050552273	ctg718	136872	138959
FC82	MP008435	XP_050556204	ctg313	797181	798425
FC82	MP013574	XP_050562702	ctg670	8900	9844
FC82	MP002699	XP_050557651	ctg67	3030	7815
FC82	MP000342	XP_050553656	ctg43	930124	932319
FC82	MP014321	XP_050563744	ctg43	162824	163321
FC82	MP015295	XP_035438588	ctg468	170787	171221
FC82	MP002473	XP_035432836	ctg767	26090	28045
FC82	MP011267	XP_050562585	ctg181	270611	270982
FC82	MP004050	XP_050561031	ctg111	759295	759792
FC82	MP013378	XP_050553311	ctg1	2100105	2101352
FC82	MP008281	XP_035449567	ctg93	862915	863919
FC82	MP004048	XP_050561031	ctg549	118793	119290
FC82	MP015044	XP_050563104	ctg141	178761	180265
FC82	MP014017	XP_050563596	ctg65	602289	602690
FC82	MP008824	XP_035455305	ctg484	22685	23439
FC82	MP009527	XP_050555621	ctg42	203339	207725
FC82	MP006212	XP_050552413	ctg117	16887	17405
FC82	MP002535	XP_050555079	ctg176	840991	849099
FC82	MP013660	XP_035445053	ctg568	88518	89672
FC82	MP015908	XP_050554677	ctg201	623560	626690
FC82	MP011235	XP_050561582	ctg187	689601	690686
FC82	MP014792	XP_050561106	ctg147	140595	141719
FC82	MP005645	XP_050554734	ctg152	170814	174446
FC82	MP001235	XP_050558611	ctg920	9833	10936
FC82	MP008282	XP_035449567	ctg79	352941	353877
FC82	MP012626	XP_050557401	ctg435	41156	42600
FC82	MP008301	XP_050559106	ctg72	645309	648533
FC82	MP008820	XP_035455305	ctg484	38672	39222
FC82	MP004655	XP_050560000	ctg32	847617	848615
FC82	MP011640	XP_050554188	ctg166	232701	233969
FC82	MP002924	XP_050557017	ctg1	1992439	1993215
FC82	MP004900	XP_050554410	ctg78	1162986	1163780
FC82	MP013934	XP_050550003	ctg4	2567620	2568960
FC82	MP014073	XP_035429659	ctg42	572811	573803
FC82	MP003610	XP_050555496	ctg328	61931	62311
FC82	MP011612	XP_050551660	ctg732	31630	32613
FC82	MP004067	XP_050561031	ctg913	33473	33970
FC82	MP006477	XP_050560972	ctg44	196554	197249
FC82	MP004427	XP_035459178	ctg180	739237	739772
FC82	MP006487	XP_050560972	ctg18	405261	405956
FC82	MP001765	XP_050557004	ctg282	284319	285293
FC82	MP000948	XP_050549766	ctg80	437259	437717
FC82	MP011326	XP_035437084	ctg187	891627	892478
FC82	MP013220	XP_050557513	ctg835	6152	7036
FC82	MP014785	XP_050561893	ctg720	76619	77866
FC82	MP003614	XP_050555496	ctg328	81235	81615
FC82	MP011788	XP_050557018	ctg467	66977	67753
FC82	MP011765	XP_050557018	ctg146	434801	435577
FC82	MP015920	XP_050563130	ctg380	510572	513413
FC82	MP011893	XP_050552792	ctg670	90167	91277
FC82	MP015741	XP_050561697	ctg345	1102	2643
FC82	MP006066	XP_050561701	ctg398	140422	141504
FC82	MP016526	XP_050562632	ctg138	726970	728934
FC82	MP006463	XP_050560972	ctg202	1452793	1453488
FC82	MP009187	XP_050549647	ctg29	299181	299933
FC82	MP008166	XP_050563743	ctg835	90772	91548
FC82	MP005278	XP_050556528	ctg65	1670661	1675833
FC82	MP016419	XP_050560505	ctg104	643402	644951
FC82	MP014821	XP_050554181	ctg159	370941	372497
FC82	MP013563	XP_050562702	ctg117	903254	904198
FC82	MP000073	XP_050563150	ctg29	844587	845501
FC82	MP004492	XP_050560710	ctg487	263159	272093
FC82	MP008811	XP_050549769	ctg172	391759	393576
FC82	MP004418	XP_050561710	ctg1082	7938	9068
FC82	MP008839	XP_035454009	ctg359	168444	169460
FC82	MP014950	XP_035446917	ctg120	181048	181848
FC82	MP005171	XP_050551048	ctg1349	7046	7516
FC82	MP005557	XP_035458819	ctg783	64297	66233
FC82	MP004656	XP_050560000	ctg342	603106	604104
FC82	MP003978	XP_050562996	ctg575	257950	258700
FC82	MP014822	XP_050554181	ctg452	25672	27228
FC82	MP015619	XP_050551677	ctg20	313308	313991
FC82	MP013577	XP_050562702	ctg19	359764	360708
FC82	MP010752	XP_050563438	ctg238	142611	144692
FC82	MP008812	XP_050549769	ctg87	993242	995059
FC82	MP016531	XP_050562632	ctg943	7337	9301
FC82	MP006419	XP_035454200	ctg480	298681	299055
FC82	MP001766	XP_050557004	ctg43	147706	148680
FC82	MP011257	XP_050563134	ctg442	265384	266064
FC82	MP014485	XP_050557515	ctg83	518153	518892
FC82	MP016895	XP_050554054	ctg228	315760	316524
FC82	MP010238	XP_050553073	ctg120	72440	73633
FC82	MP006469	XP_050560972	ctg639	114738	115433
FC82	MP011478	XP_035448261	ctg96	398742	400156
FC82	MP004187	XP_050561269	ctg223	255738	256769
FC82	MP000238	XP_050563549	ctg43	3012753	3014315
FC82	MP006065	XP_050561701	ctg348	141882	142964
FC82	MP006127	XP_035454198	ctg480	276882	277292
FC82	MP014328	XP_050563744	ctg92	88676	89173
FC82	MP011766	XP_050557018	ctg95	576598	577374
FC82	MP002182	XP_035455416	ctg1163	14070	14480
FC82	MP006129	XP_035454198	ctg480	293011	293421
FC82	MP011775	XP_050557018	ctg60	540000	540776
FC82	MP010241	XP_050553073	ctg138	296785	297978
FC82	MP000236	XP_050563549	ctg314	131005	132567
FC82	MP003391	XP_050552259	ctg389	238019	239884
FC82	MP006490	XP_050560972	ctg569	118586	119281
FC82	MP006483	XP_050560972	ctg3	2990	3685
FC82	MP014523	XP_035446599	ctg4	258548	259060
FC82	MP006473	XP_050560972	ctg372	128724	129419
FC82	MP001125	XP_050556900	ctg833	73510	74118
FC82	MP016027	XP_035448394	ctg1264	4232	5278
FC82	MP011768	XP_050557018	ctg981	15893	16669
FC82	MP011785	XP_050557018	ctg670	9068	9844
FC82	MP007027	XP_050563611	ctg651	86878	88098
FC82	MP006376	XP_035434071	ctg454	216797	217660
FC82	MP006467	XP_050560972	ctg11	442164	442859
FC82	MP004925	XP_050554410	ctg134	360349	361125
FC82	MP016076	XP_050550433	ctg172	391633	392292
FC82	MP003392	XP_050552259	ctg104	729186	731051
FC82	MP010242	XP_050553073	ctg305	787764	788957
FC82	MP015667	XP_050562043	ctg8	1187560	1188694
FC82	MP012650	XP_035433430	ctg104	495286	497222
FC82	MP001836	XP_050558032	ctg146	408657	409601
FC82	MP006417	XP_035454200	ctg1112	12995	13369
FC82	MP014743	XP_050556698	ctg4	1501305	1502769
FC82	MP016808	XP_050554740	ctg471	161501	162118
FC82	MP004658	XP_050560000	ctg155	676225	677223
FC82	MP016295	XP_050561103	ctg43	930403	932319
FC82	MP000963	XP_050549766	ctg216	393919	394377
FC82	MP015617	XP_050551677	ctg1301	6439	7122
FC82	MP013579	XP_050562702	ctg35	635860	636804
FC82	MP000588	XP_050558331	ctg475	75905	77694
FC82	MP010838	XP_050557405	ctg1502	63	671
FC82	MP014644	XP_050562640	ctg649	25749	26303
FC82	MP005108	XP_050561519	ctg244	215544	219536
FC82	MP004662	XP_050560000	ctg441	169007	170005
FC82	MP011132	XP_050551339	ctg36	1346306	1347238
FC82	MP005559	XP_035458819	ctg547	140616	142552
FC82	MP005072	XP_035455610	ctg1440	6597	6908
FC82	MP008837	XP_050555227	ctg123	127542	128421
FC82	MP013375	XP_050553311	ctg712	175258	176505
FC82	MP014345	XP_050563744	ctg154	277401	277898
FC82	MP004416	XP_050561710	ctg107	437385	438515
FC82	MP011131	XP_050551339	ctg56	649299	650231
FC82	MP004661	XP_050560000	ctg623	90258	91256
FC82	MP014640	XP_050562640	ctg261	422905	423459
FC82	MP009189	XP_050549647	ctg526	75649	76398
FC82	MP003554	XP_050553956	ctg160	314778	315815
FC82	MP011786	XP_050557018	ctg86	304062	304838
FC82	MP016767	XP_050561095	ctg159	370944	372203
FC82	MP007352	XP_050563127	ctg100	299817	301151
FC82	MP012971	XP_035428604	ctg67	62590	63160
FC82	MP001126	XP_050556900	ctg4	1106148	1106756
FC82	MP011776	XP_050557018	ctg458	8812	9588
FC82	MP016680	XP_050552067	ctg179	435172	435840
FC82	MP003450	XP_050563133	ctg258	104169	106350
FC82	MP012453	XP_050551332	ctg36	1348388	1350343
FC82	MP005574	XP_050551848	ctg183	1010991	1013521
FC82	MP016528	XP_050562632	ctg184	611173	613137
FC82	MP007351	XP_050563127	ctg202	1200972	1202306
FC82	MP006130	XP_035454198	ctg112	1533791	1534201
FC82	MP012972	XP_035428604	ctg67	72535	73093
FC82	MP013659	XP_035445053	ctg12	85306	86460
FC82	MP006489	XP_050560972	ctg279	853515	854210
FC82	MP010235	XP_050553073	ctg811	13622	14815
FC82	MP004069	XP_050561031	ctg270	98466	98963
FC82	MP006479	XP_050560972	ctg279	209295	209990
FC82	MP006375	XP_035434071	ctg111	743991	744854
FC82	MP004588	XP_050561594	ctg80	614377	616015
FC82	MP014025	XP_050559945	ctg186	503833	505735
FC82	MP016773	XP_050558757	ctg462	178280	179524
FC82	MP015453	XP_050560525	ctg1364	6145	6951
FC82	MP005158	XP_050554727	ctg43	930569	932319
FC82	MP006844	XP_050557421	ctg35	1364299	1365198
FC82	MP012570	XP_035455219	ctg547	140751	142552
FC82	MP016296	XP_050561103	ctg76	1172198	1174402
FC82	MP004415	XP_050561710	ctg138	253640	254770
FC82	MP016754	XP_050550825	ctg359	678322	681422
FC82	MP013376	XP_050553311	ctg527	61776	63023
FC82	MP014346	XP_050563744	ctg276	100945	101442
FC82	MP009488	XP_035435186	ctg307	237570	238440
FC82	MP013573	XP_050562702	ctg33	1190990	1191934
FC82	MP014031	XP_050559945	ctg478	34060	35960
FC82	MP004046	XP_050561031	ctg844	32003	32500
FC82	MP013583	XP_050562702	ctg562	14301	15245
FC82	MP002474	XP_035432836	ctg376	107863	109818
FC82	MP014332	XP_050563744	ctg231	3471	3968
FC82	MP011293	XP_035438817	ctg600	44431	45183
FC82	MP015043	XP_050563104	ctg290	559184	560689
FC82	MP013852	XP_050558894	ctg46	629567	630277
FC82	MP014845	XP_050549604	ctg567	159946	161243
FC82	MP012966	XP_050551700	ctg23	902679	905537
FC82	MP012636	XP_050557401	ctg314	424996	426441
FC82	MP007171	XP_035459280	ctg180	584055	584967
FC82	MP008823	XP_035455305	ctg484	50955	51499
FC82	MP010993	XP_050549791	ctg1182	1120	2247
FC82	MP004456	XP_050554559	ctg100	296985	298876
FC82	MP004053	XP_050561031	ctg284	172029	172526
FC82	MP002930	XP_050557017	ctg169	500758	501534
FC82	MP013039	XP_050562628	ctg33	922176	923084
FC82	MP007172	XP_035459280	ctg180	591127	592038
FC82	MP012569	XP_035455219	ctg797	58522	60323
FC82	MP009826	XP_050563206	ctg301	233924	235048
FC82	MP005713	XP_050561174	ctg1301	9723	11020
FC82	MP013933	XP_050550003	ctg202	745929	747269
FC82	MP002923	XP_050557017	ctg21	610938	611714
FC82	MP000248	XP_050554114	ctg394	1782	6404
FC82	MP001041	XP_050563409	ctg141	137548	139564
FC82	MP001867	XP_035452921	ctg43	2994198	2994794
FC82	MP015176	XP_050558747	ctg1694	2071	2688
FC82	MP001739	XP_050555484	ctg275	212035	213252
FC82	MP014074	XP_035429659	ctg1444	5496	6488
FC82	MP004070	XP_050561031	ctg141	183531	184028
FC82	MP005641	XP_050561598	ctg9	782532	784064
FC82	MP011890	XP_050552792	ctg1663	4771	5878
FC82	MP001231	XP_050558611	ctg246	788821	789924
FC82	MP004652	XP_050560000	ctg414	127997	128995
FC82	MP005029	XP_050556024	ctg409	67223	69480
FC82	MP011231	XP_050561582	ctg1129	4759	5844
FC82	MP003613	XP_050555496	ctg328	69986	70366
FC82	MP006464	XP_050560972	ctg566	5672	6367
FC82	MP005642	XP_050561598	ctg1100	14247	15779
FC82	MP004668	XP_050560000	ctg724	76497	77495
FC82	MP009595	XP_050555342	ctg19	296464	297186
FC82	MP011910	XP_050551656	ctg245	1012464	1016882
FC82	MP000074	XP_050563150	ctg369	79498	80412
FC82	MP008888	XP_050553877	ctg184	611542	613147
FC82	MP004059	XP_050561031	ctg451	4533	5030
FC82	MP014846	XP_050549604	ctg28	473665	474967
FC82	MP015212	XP_050561092	ctg736	55350	55832
FC82	MP008438	XP_050556204	ctg332	361000	362244
FC82	MP012635	XP_050557401	ctg547	142876	144321
FC82	MP014482	XP_050557515	ctg1030	19506	20245
FC82	MP012323	XP_050563140	ctg42	202610	205570
FC82	MP009248	XP_050563102	ctg3	1524607	1525767
FC82	MP009825	XP_050563206	ctg584	110955	112079
FC82	MP016847	XP_050558785	ctg316	113667	115384
FC82	MP013560	XP_050562702	ctg231	693943	694887
FC82	MP014819	XP_050554181	ctg187	689424	690980
FC82	MP016105	XP_050558396	ctg408	327887	328474
FC82	MP002168	XP_050554233	ctg1530	5906	6700
FC82	MP009250	XP_050563102	ctg296	223133	224293
FC82	MP006062	XP_050561701	ctg95	355441	356523
FC82	MP007741	XP_050551384	ctg23	1262852	1263817
FC82	MP007535	XP_035443405	ctg670	34042	37341
FC82	MP005030	XP_050556024	ctg329	141759	144002
FC82	MP003410	XP_035453179	ctg42	884704	887265
FC82	MP016312	XP_035437544	ctg554	74074	76187
FC82	MP014338	XP_050563744	ctg153	120107	120604
FC82	MP000959	XP_050549766	ctg317	41045	41503
FC82	MP016764	XP_050561095	ctg187	689427	690686
FC82	MP015175	XP_050558747	ctg856	67453	68070
FC82	MP016868	XP_050559776	ctg1112	14493	14867
FC82	MP002298	XP_050561168	ctg438	216607	217518
FC82	MP014141	XP_050558188	ctg346	338422	340158
FC82	MP000353	XP_050551646	ctg12	328232	332879
FC82	MP009481	XP_050550715	ctg205	221852	222857
FC82	MP004676	XP_050556215	ctg912	34265	35819
FC82	MP016311	XP_035437544	ctg575	284374	286474
FC82	MP008559	XP_050549754	ctg6	739945	740841
FC82	MP016677	XP_050552067	ctg18	727457	728125
FC82	MP013036	XP_050562628	ctg113	993360	994268
FC82	MP012566	XP_035455219	ctg314	422871	424672
FC82	MP005345	XP_050558028	ctg1011	39330	41724
FC82	MP011613	XP_050551660	ctg763	50670	51653
FC82	MP002534	XP_050555079	ctg176	850895	856659
FC82	MP004459	XP_050554559	ctg838	51333	53520
FC82	MP013219	XP_050557513	ctg6	486941	487825
FC82	MP011892	XP_050552792	ctg47	827982	829092
FC82	MP014227	XP_035454196	ctg480	281886	282641
FC82	MP005644	XP_050554734	ctg201	548862	629183
FC82	MP007007	XP_035457778	ctg221	265584	266405
FC82	MP004055	XP_050561031	ctg71	1130814	1131311
FC82	MP006462	XP_050560972	ctg51	97547	98242
FC82	MP002925	XP_050557017	ctg481	127522	128298
FC82	MP011230	XP_050561582	ctg461	42599	43684
FC82	MP011266	XP_050562585	ctg134	221584	221955
FC82	MP004654	XP_050560000	ctg117	1308147	1309145
FC82	MP011344	XP_050563120	ctg47	826117	827328
FC82	MP006213	XP_050552413	ctg117	9395	9913
FC82	MP008819	XP_035455305	ctg484	35196	35742
FC82	MP001039	XP_050563409	ctg6	952377	954390
FC82	MP016193	XP_035442479	ctg7	575177	576575
FC82	MP004667	XP_050560000	ctg409	69119	70117
FC82	MP014784	XP_050561893	ctg720	73670	74711
FC82	MP001764	XP_050557004	ctg543	63266	64240
FC82	MP002931	XP_050557017	ctg434	118008	118784
FC82	MP004673	XP_050556215	ctg778	58129	59313
FC82	MP014793	XP_050561106	ctg1167	5648	6772
FC82	MP016762	XP_050561095	ctg461	42425	43684
FC82	MP009247	XP_050563102	ctg371	784285	785445
FC82	MP009799	XP_035432701	ctg96	737744	738925
FC82	MP007010	XP_035457778	ctg1368	832	1653
FC82	MP012633	XP_050557401	ctg581	59656	61100
FC82	MP005346	XP_050558028	ctg638	13961	17046
FC82	MP002926	XP_050557017	ctg61	602569	603345
FC82	MP008887	XP_050553877	ctg138	727339	728944
FC82	MP002588	XP_050558418	ctg856	87483	88085
FC82	MP016508	XP_035442206	ctg185	193639	195437
FC82	MP007744	XP_050551384	ctg416	42129	43094
FC82	MP002173	XP_050554233	ctg348	142170	142964
FC82	MP014140	XP_050558188	ctg111	655918	657654
FC82	MP008437	XP_050556204	ctg105	687953	689197
FC82	MP004056	XP_050561031	ctg769	137678	138175
FC82	MP009480	XP_050550715	ctg205	232016	232526
FC82	MP016894	XP_050554054	ctg228	318277	319041
FC82	MP014484	XP_050557515	ctg575	369464	370203
FC82	MP016867	XP_050559776	ctg480	297186	297560
FC82	MP013558	XP_050562702	ctg245	522860	523804
FC82	MP002297	XP_050561168	ctg692	86327	87238
FC82	MP015620	XP_050551677	ctg144	128391	129074
FC82	MP013562	XP_050562702	ctg150	198639	199583
FC82	MP000072	XP_050563150	ctg308	462660	463574
FC82	MP006064	XP_050561701	ctg415	350438	351520
FC82	MP010753	XP_050563438	ctg184	480120	482201
FC82	MP015210	XP_050561092	ctg716	100586	101068
FC82	MP000071	XP_050563150	ctg13	1178437	1187499
FC82	MP014823	XP_050554181	ctg1028	21806	23362
FC82	MP014337	XP_050563744	ctg619	52367	52864
FC82	MP003616	XP_050551873	ctg763	25409	26248
FC82	MP015766	XP_050555325	ctg351	38978	41542
FC82	MP015668	XP_050562043	ctg8	1179260	1180410
FC82	MP002009	XP_050550033	ctg76	563662	564234
FC82	MP004664	XP_050560000	ctg221	206660	207658
FC82	MP010239	XP_050553073	ctg452	26035	27228
FC82	MP013791	XP_050549854	ctg261	420157	421346
FC82	MP001767	XP_050557004	ctg188	57664	58638
FC82	MP011256	XP_050563134	ctg308	13228	13908
FC82	MP006485	XP_050560972	ctg310	343223	343918
FC82	MP006468	XP_050560972	ctg474	230458	231153
FC82	MP014642	XP_050562640	ctg212	163881	164435
FC82	MP006475	XP_050560972	ctg316	218140	218835
FC82	MP004065	XP_050561031	ctg607	94359	94856
FC82	MP011790	XP_050557018	ctg321	275931	276707
FC82	MP014029	XP_050559945	ctg314	422772	424672
FC82	MP001123	XP_050556900	ctg411	499754	500362
FC82	MP014641	XP_050562640	ctg222	6306	6860
FC82	MP010445	XP_050551103	ctg259	345348	346418
FC82	MP004660	XP_050560000	ctg46	938779	939777
FC82	MP004186	XP_050561269	ctg67	42790	43821
FC82	MP006126	XP_035454198	ctg1112	15987	16397
FC82	MP005074	XP_035455610	ctg112	1532451	1532762
FC82	MP006328	XP_050562641	ctg165	252796	253167
FC82	MP001773	XP_050554818	ctg555	127554	128177
FC82	MP013476	XP_050558994	ctg476	149841	150821
FC82	MP011237	XP_050561582	ctg159	371118	372203
FC82	MP000965	XP_050549766	ctg175	4011	4469
FC82	MP004419	XP_050561710	ctg327	99022	100152
FC82	MP009186	XP_050549647	ctg715	51681	52433
FC82	MP008167	XP_050563743	ctg307	358727	359503
FC82	MP012652	XP_035433430	ctg581	57399	59335
FC82	MP005556	XP_035458819	ctg797	58387	60323
FC82	MP003383	XP_050551664	ctg181	462549	464027
FC82	MP003390	XP_050552259	ctg839	35527	37392
FC82	MP006491	XP_050560972	ctg35	962156	962851
FC82	MP012651	XP_035433430	ctg435	38453	40835
FC82	MP015618	XP_050551677	ctg127	28571	29254
FC82	MP011347	XP_050563120	ctg422	21983	23194
FC82	MP015903	XP_050554677	ctg306	638070	641196
FC82	MP006418	XP_035454200	ctg480	279909	280283
FC82	MP016605	XP_035455400	ctg856	64118	64738
FC82	MP004657	XP_050560000	ctg261	365702	366700
FC82	MP013373	XP_050553311	ctg212	144121	145368
FC82	MP014343	XP_050563744	ctg600	213	710
FC82	MP009065	XP_035432496	ctg95	909485	910642
FC82	MP005107	XP_050561519	ctg271	117135	121127
FC82	MP006492	XP_050560972	ctg107	511819	512514
FC82	MP001653	XP_050560842	ctg637	404509	406161
FC82	MP003979	XP_050562996	ctg670	87559	88309
FC82	MP013576	XP_050562702	ctg545	124953	125897
FC82	MP013094	XP_035450816	ctg1010	9063	9518
FC82	MP003476	XP_035441100	ctg340	125714	126472
FC82	MP012826	XP_050552273	ctg554	147919	150004
FC82	MP004043	XP_050561031	ctg12	431802	432299
FC82	MP016841	XP_050558785	ctg783	62528	64245
FC82	MP006476	XP_050560972	ctg1151	2866	3561
FC82	MP004426	XP_035459178	ctg180	734457	735028
FC82	MP014965	XP_050555622	ctg295	252192	253031
FC82	MP014330	XP_050563744	ctg30	935314	935811
FC82	MP011327	XP_035437084	ctg29	868811	869662
FC82	MP004587	XP_050561594	ctg970	16274	17715
FC82	MP006486	XP_050560972	ctg121	782440	783135
FC82	MP015399	XP_035455411	ctg856	88429	88857
FC82	MP006125	XP_035454198	ctg1440	4997	5407
FC82	MP010233	XP_050553073	ctg43	3013119	3014312
FC82	MP016842	XP_050558785	ctg250	154308	156025
FC82	MP012572	XP_035455219	ctg478	34159	35960
FC82	MP014334	XP_050563744	ctg1018	18439	18936
FC82	MP002472	XP_035432836	ctg266	1192903	1194858
FC82	MP010446	XP_050551103	ctg333	96866	97936
FC82	MP006067	XP_050561701	ctg113	1121273	1122355
FC82	MP016527	XP_050562632	ctg62	86008	87972
FC82	MP011789	XP_050557018	ctg147	80958	81734
FC82	MP004185	XP_050561269	ctg637	395804	396835
FC82	MP011638	XP_050554188	ctg138	296716	297984
FC82	MP000343	XP_050553656	ctg559	75799	78275
FC82	MP005555	XP_035458819	ctg261	419446	421382
FC82	MP005572	XP_050551848	ctg313	380991	383527
FC82	MP003451	XP_050563133	ctg43	930937	932298
FC82	MP015359	XP_050551673	ctg6	1012774	1013685
FC82	MP015909	XP_050554677	ctg363	239073	242199
FC82	MP007354	XP_050563127	ctg265	285218	286552
FC82	MP001991	XP_050560004	ctg1	346747	350700
FC82	MP013475	XP_050558994	ctg246	244917	245897
FC82	MP014016	XP_050563596	ctg663	102499	102900
FC82	MP004049	XP_050561031	ctg111	1191757	1192254
FC82	MP004413	XP_050561710	ctg299	296478	297608
FC82	MP012825	XP_050552273	ctg670	30777	32862
FC82	MP003475	XP_035441100	ctg776	58720	59478
FC82	MP005571	XP_050551848	ctg821	25871	31739
FC82	MP008434	XP_050556204	ctg880	187898	189142
FC82	MP006131	XP_035454198	ctg1440	1845	2255
FC82	MP013089	XP_035450816	ctg371	666639	667094
FC82	MP016606	XP_035455400	ctg1163	9104	9724
FC82	MP001992	XP_050560004	ctg86	204245	208207
FC82	MP013221	XP_050557513	ctg261	397429	398313
FC82	MP014844	XP_050549604	ctg322	245639	246901
FC82	MP003611	XP_050555496	ctg328	98041	98421
FC82	MP005159	XP_050554727	ctg76	1172364	1174402
FC82	MP016608	XP_035455400	ctg856	56241	56861
FC82	MP006331	XP_050562641	ctg237	236807	237178
FC82	MP016415	XP_050560505	ctg432	169919	171554
FC82	MP004047	XP_050561031	ctg113	741114	741611
FC82	MP013222	XP_050557513	ctg923	14948	15832
FC82	MP009479	XP_050550715	ctg205	226019	227037
FC82	MP013377	XP_050553311	ctg2	735825	737072
FC82	MP015740	XP_050561697	ctg349	65966	67510
FC82	MP009489	XP_035435186	ctg307	254352	255262
FC82	MP015907	XP_050554677	ctg127	200953	204079
FC82	MP006332	XP_050562641	ctg688	69998	70369
FC82	MP004653	XP_050560000	ctg379	306588	307586
FC82	MP003612	XP_050555496	ctg328	87389	87769
FC82	MP014075	XP_035429659	ctg209	45897	46889
FC82	MP014134	XP_050561014	ctg1592	2332	4209
FC82	MP013931	XP_050552339	ctg154	417153	418461
FC82	MP004670	XP_050560000	ctg99	750044	751042
FC82	MP008822	XP_035455305	ctg856	103567	104115
FC82	MP013661	XP_035445053	ctg33	1282127	1283281
FC82	MP006214	XP_050552413	ctg117	19038	19556
FC82	MP002010	XP_050550033	ctg76	560299	560868
FC82	MP016529	XP_050562632	ctg306	459301	461265
FC82	MP013853	XP_050558894	ctg442	265429	266139
FC82	MP004051	XP_050561031	ctg36	212964	213461
FC82	MP015042	XP_050563104	ctg308	311017	312521
FC82	MP011777	XP_050557018	ctg488	312524	313300
FC82	MP015397	XP_035455411	ctg856	73478	73906
FC82	MP016194	XP_035442479	ctg7	580618	582016
FC82	MP006478	XP_050560972	ctg178	146167	146859
FC82	MP005712	XP_050561174	ctg43	2038896	2040198
FC82	MP008821	XP_035455305	ctg484	5780	6541
FC82	MP013932	XP_050552339	ctg81	620318	621616
FC82	MP004068	XP_050561031	ctg406	252204	252701
FC82	MP011641	XP_050554188	ctg20	300204	301472
FC82	MP004674	XP_050556215	ctg11	88599	89598
FC82	MP004589	XP_050561594	ctg303	285283	286710
FC82	MP015739	XP_050561697	ctg694	11871	13415
FC82	MP015360	XP_050551673	ctg457	63749	64660
FC82	MP010992	XP_050549791	ctg475	315581	316708
FC82	MP006465	XP_050560972	ctg155	239678	240373
FC82	MP013658	XP_035445053	ctg462	41415	42569
FC82	MP006488	XP_050560972	ctg392	182593	183288
FC82	MP005629	XP_050563588	ctg848	19174	20871
FC82	MP013565	XP_050562702	ctg3	380104	381048
FC82	MP010839	XP_050557405	ctg591	97804	98412
FC82	MP015910	XP_050554677	ctg670	123826	126953
FC82	MP003977	XP_050562996	ctg1640	5164	5914
FC82	MP005561	XP_035458819	ctg250	156077	158007
FC82	MP009594	XP_050555342	ctg767	116582	117304
FC82	MP005109	XP_050561519	ctg313	499464	503456
FC82	MP013069	XP_050551234	ctg940	9106	11952
FC82	MP016809	XP_050554740	ctg137	231827	232444
FC82	MP012634	XP_050557401	ctg186	506059	507504
FC82	MP004659	XP_050560000	ctg815	74523	75521
FC82	MP000589	XP_050558331	ctg325	57172	59027
FC82	MP016104	XP_050558396	ctg710	56918	57508
FC82	MP002184	XP_035455416	ctg856	69421	69831
FC82	MP008836	XP_050555227	ctg123	135687	136559
FC82	MP009188	XP_050549647	ctg121	171694	172446
FC82	MP012630	XP_050557401	ctg797	60647	62092
FC82	MP005558	XP_035458819	ctg314	422736	424672
FC82	MP002174	XP_050554233	ctg1194	5923	6717
FC82	MP004417	XP_050561710	ctg251	301980	303110
FC82	MP007743	XP_050551384	ctg33	1403501	1404466
FC82	MP008810	XP_050549769	ctg3	261639	263456
FC82	MP011477	XP_035448261	ctg96	404455	405824
FC82	MP014483	XP_050557515	ctg1075	8972	9711
FC82	MP014951	XP_035446917	ctg120	187060	187860
FC82	MP012322	XP_050563140	ctg206	282570	285531
FC82	MP005170	XP_050551048	ctg393	334934	335404
FC82	MP000237	XP_050563549	ctg20	300207	301769
FC82	MP014327	XP_050563744	ctg534	221294	221791
FC82	MP006128	XP_035454198	ctg480	286015	286425
FC82	MP016026	XP_035448394	ctg96	445247	446296
FC82	MP007026	XP_050563611	ctg47	172055	173676
FC82	MP014820	XP_050554181	ctg495	178610	180166
FC82	MP005630	XP_050563588	ctg670	114975	116674
FC82	MP014027	XP_050559945	ctg797	58423	60323
FC82	MP016077	XP_050550433	ctg3	261513	262172
FC82	MP016530	XP_050562632	ctg147	324012	325977
FC82	MP011258	XP_050563134	ctg238	190974	191654
FC82	MP006466	XP_050560972	ctg253	381996	382691
FC82	MP006063	XP_050561701	ctg1280	5975	7057
FC82	MP010237	XP_050553073	ctg314	131371	132564
FC82	MP014339	XP_050563744	ctg176	824730	825227
FC82	MP004663	XP_050560000	ctg76	513473	514471
FC82	MP013782	XP_050550472	ctg17	1680071	1680568
FC82	MP001124	XP_050556900	ctg136	263956	264564
FC82	MP014137	XP_050561014	ctg1354	6888	8765
FC82	MP003556	XP_050553956	ctg796	11080	12117
FC82	MP016141	XP_050553505	ctg341	163041	165057
FC82	MP012857	XP_035453667	ctg778	22529	23782
FC82	MP015768	XP_050555325	ctg402	86104	88668
FC82	MP015401	XP_035455411	ctg856	66681	67109
FC82	MP001829	XP_050558032	ctg104	792584	793528
FC82	MP013781	XP_050550472	ctg705	183129	183626
FC82	MP008461	XP_050554066	ctg238	397215	399182
FC82	MP012050	XP_035455417	ctg1163	1614	2027
FC82	MP011888	XP_050552792	ctg422	23848	24955
FC82	MP016869	XP_050559776	ctg480	278412	278786
FC82	MP013289	XP_050561866	ctg238	399536	400741
FC82	MP011780	XP_050557018	ctg1050	20823	21599
FC82	MP002299	XP_050561168	ctg28	521014	521925
FC82	MP012317	XP_050550431	ctg558	54090	55477
FC82	MP000961	XP_050549766	ctg245	1051079	1051537
FC82	MP014741	XP_050556698	ctg575	254983	256446
FC82	MP004677	XP_050556215	ctg300	766341	767675
FC82	MP005073	XP_035455610	ctg480	284558	284869
FC82	MP016555	XP_050556381	ctg763	40004	42132
FC82	MP004062	XP_050561031	ctg146	182424	182921
FC82	MP015900	XP_050554677	ctg71	757098	760224
FC82	MP006472	XP_050560972	ctg340	36801	37496
FC82	MP016481	XP_050558521	ctg484	36065	36824
FC82	MP016294	XP_050561103	ctg88	237479	239242
FC82	MP008170	XP_050563743	ctg65	444694	445470
FC82	MP003826	XP_050561656	ctg172	603244	604470
FC82	MP001650	XP_050560842	ctg148	967867	969519
FC82	MP004058	XP_050561031	ctg153	85840	86337
FC82	MP014340	XP_050563744	ctg697	9879	10376
FC82	MP006482	XP_050560972	ctg1	2486829	2487524
FC82	MP008889	XP_050553877	ctg306	459670	461275
FC82	MP010441	XP_050551103	ctg56	652265	653335
FC82	MP000441	XP_035453019	ctg337	200928	202439
FC82	MP015904	XP_050554677	ctg201	634494	637626
FC82	MP004421	XP_050561710	ctg966	12888	14018
FC82	MP006471	XP_050560972	ctg50	1345373	1346068
FC82	MP016846	XP_050558785	ctg261	417677	419394
FC82	MP013070	XP_050551234	ctg1271	2265	5102
FC82	MP004061	XP_050561031	ctg47	481097	481594
FC82	MP009249	XP_050563102	ctg29	1974477	1975637
FC82	MP010442	XP_050551103	ctg183	99139	100209
FC82	MP006481	XP_050560972	ctg46	146828	147523
FC82	MP016273	XP_050562885	ctg222	5892	8459
FC82	MP014818	XP_050554181	ctg461	42422	43978
FC82	MP013374	XP_050553311	ctg603	31753	33000
FC82	MP014344	XP_050563744	ctg65	1471559	1472056
FC82	MP001866	XP_035452921	ctg43	2991818	2992414
FC82	MP011291	XP_035438817	ctg351	37138	37890
FC82	MP003555	XP_050553956	ctg14	802039	803076
FC82	MP015177	XP_050558747	ctg856	72514	73131
FC82	MP014324	XP_050563744	ctg1031	7784	8281
FC82	MP013581	XP_050562702	ctg786	136769	137713
FC82	MP013290	XP_050561866	ctg588	214665	215870
FC82	MP013571	XP_050562702	ctg300	336645	337589
FC82	MP015452	XP_050560525	ctg242	16754	17560
FC82	MP008907	XP_050561114	ctg153	205374	206930
FC82	MP001738	XP_050555484	ctg121	76414	77631
FC82	MP002592	XP_050558418	ctg856	81295	81897
FC82	MP014333	XP_050563744	ctg571	59139	59636
FC82	MP013582	XP_050562702	ctg432	234477	235421
FC82	MP010234	XP_050553073	ctg20	300210	301403
FC82	MP004669	XP_050560000	ctg939	17326	18324
FC82	MP011292	XP_035438817	ctg402	89762	90514
FC82	MP004460	XP_050554559	ctg202	1198140	1200031
FC82	MP016074	XP_050550433	ctg217	262997	263656
FC82	MP005028	XP_050556024	ctg54	356346	358603
FC82	MP015451	XP_050560525	ctg50	1325816	1326622
FC82	MP012452	XP_050551332	ctg326	343720	345675
FC82	MP003825	XP_050561656	ctg67	46854	48080
FC82	MP006845	XP_050557421	ctg388	183506	184405
FC82	MP012637	XP_050557401	ctg104	497543	498988
FC82	MP008064	XP_050562780	ctg326	14590	15618
FC82	MP015821	XP_050554611	ctg646	75548	75928
FC82	MP012702	XP_050556383	ctg1354	1148	1525
FC82	MP007009	XP_035457778	ctg37	183641	184462
FC82	MP016556	XP_050556381	ctg651	168998	175967
FC82	MP007353	XP_050563127	ctg194	589601	590935
FC82	MP013038	XP_050562628	ctg255	16344	17252
FC82	MP008433	XP_050556204	ctg292	775483	776727
FC82	MP000249	XP_050554114	ctg207	593095	597732
FC82	MP004457	XP_050554559	ctg194	586769	588660
FC82	MP004414	XP_050561710	ctg165	736664	737794
FC82	MP016755	XP_050550825	ctg1102	3173	7858
FC82	MP016772	XP_050558757	ctg680	60196	61440
FC82	MP009801	XP_035432701	ctg173	527684	528865
FC82	MP009827	XP_050563206	ctg92	503985	505109
FC82	MP002475	XP_035432836	ctg1180	41856	43811
FC82	MP008890	XP_050553877	ctg943	7706	9311
FC76	MP010369	XP_050551103	ctg146	3838	4908
FC76	MP010766	XP_050557405	ctg1866	945	1553
FC76	MP002888	XP_050557017	ctg1	276556	277332
FC76	MP006417	XP_050560972	ctg2102	5401	6096
FC76	MP000069	XP_050563150	ctg1616	13276	14190
FC76	MP002124	XP_050554233	ctg421	243687	244481
FC76	MP013783	XP_050550003	ctg1780	9971	11311
FC76	MP002438	XP_035432836	ctg755	48797	50752
FC76	MP005650	XP_050561174	ctg919	379459	380756
FC76	MP015055	XP_050561092	ctg30	751814	752296
FC76	MP005648	XP_050561174	ctg1777	4354	5651
FC76	MP002133	XP_035455416	ctg1181	25020	30021
FC76	MP011671	XP_050557018	ctg1065	22287	23063
FC76	MP001747	XP_050554818	ctg183	1144625	1145248
FC76	MP015503	XP_050562043	ctg1072	21575	22709
FC76	MP001348	XP_035442818	ctg1060	54218	56313
FC76	MP004013	XP_050561031	ctg805	13810	14307
FC76	MP004534	XP_050561594	ctg1095	57947	59450
FC76	MP016583	XP_035442543	ctg1158	40197	41913
FC76	MP002355	XP_050555836	ctg57	718428	723629
FC76	MP004778	XP_050563131	ctg399	264974	266786
FC76	MP006255	XP_050562641	ctg2262	5213	5584
FC76	MP006272	XP_050562641	ctg989	53039	53410
FC76	MP004466	XP_050563142	ctg57	962106	962632
FC76	MP004611	XP_050560000	ctg207	165480	166478
FC76	MP000242	XP_050554114	ctg1952	8759	13411
FC76	MP013404	XP_050554709	ctg284	296265	296922
FC76	MP013861	XP_050559945	ctg21	571335	573235
FC76	MP004026	XP_050561031	ctg77	444813	445310
FC76	MP012843	XP_035428604	ctg652	75006	75564
FC76	MP014026	XP_050550627	ctg1639	35324	40243
FC76	MP016567	XP_050561095	ctg188	329943	331202
FC76	MP004925	XP_050555763	ctg12	690092	691327
FC76	MP013862	XP_050559945	ctg339	201778	203678
FC76	MP004612	XP_050560000	ctg787	3740	4738
FC76	MP008016	XP_050562780	ctg926	9334	10362
FC76	MP006271	XP_050562641	ctg165	116572	116943
FC76	MP016483	XP_050552067	ctg285	361311	361979
FC76	MP006318	XP_035434071	ctg1216	56261	57124
FC76	MP012580	XP_050556383	ctg40	451379	451756
FC76	MP002139	XP_050557479	ctg1293	2717	4822
FC76	MP015056	XP_050561092	ctg1208	18216	18698
FC76	MP014154	XP_050563744	ctg52	257298	257795
FC76	MP010765	XP_050557405	ctg503	486190	486798
FC76	MP009190	XP_050552091	ctg220	167630	168754
FC76	MP004608	XP_050560000	ctg148	2160	3158
FC76	MP006404	XP_050560972	ctg66	144820	145515
FC76	MP004031	XP_050561031	ctg1624	8508	9005
FC76	MP000077	XP_050563150	ctg850	167211	168125
FC76	MP004148	XP_050561269	ctg700	301080	302111
FC76	MP014148	XP_050563744	ctg343	41573	42070
FC76	MP003594	XP_050555496	ctg551	283455	283835
FC76	MP006858	XP_035451880	ctg119	101566	102711
FC76	MP014150	XP_050563744	ctg940	14942	15439
FC76	MP004032	XP_050561031	ctg241	183262	183759
FC76	MP002474	XP_050563644	ctg483	178849	180909
FC76	MP002251	XP_050561168	ctg1208	25226	26137
FC76	MP002982	XP_050549771	ctg1872	6711	7346
FC76	MP013417	XP_050562702	ctg64	345357	346301
FC76	MP004369	XP_050561710	ctg560	314748	315878
FC76	MP006134	XP_050552413	ctg1489	16644	17162
FC76	MP006428	XP_050560972	ctg1024	8572	9267
FC76	MP012703	XP_050552273	ctg246	55747	57832
FC76	MP002140	XP_050557479	ctg69	330525	332630
FC76	MP012509	XP_050557401	ctg973	45868	47312
FC76	MP015139	XP_035438588	ctg13	247046	247480
FC76	MP005570	XP_050563588	ctg887	38951	40649
FC76	MP014025	XP_050550627	ctg207	73060	76541
FC76	MP005208	XP_035433406	ctg1984	2745	3401
FC76	MP009053	XP_050561596	ctg1312	33763	34374
FC76	MP001711	XP_050555484	ctg15	1504802	1506022
FC76	MP002881	XP_050557017	ctg214	223539	224315
FC76	MP001739	XP_050557004	ctg683	256771	257745
FC76	MP000581	XP_050558331	ctg627	438447	440236
FC76	MP004374	XP_035459178	ctg33	86981	87596
FC76	MP014668	XP_050554181	ctg1618	14634	16190
FC76	MP014393	XP_050549756	ctg7	360898	362919
FC76	MP009647	XP_035447420	ctg37	356643	360083
FC76	MP004537	XP_050561594	ctg1310	24548	26051
FC76	MP011364	XP_035453785	ctg1554	55182	56624
FC76	MP013421	XP_050562702	ctg272	325291	326235
FC76	MP008759	XP_035455305	ctg1181	15221	15775
FC76	MP013234	XP_050553311	ctg174	121531	122778
FC76	MP016560	XP_050550825	ctg642	104184	107289
FC76	MP011678	XP_050557018	ctg563	101720	102496
FC76	MP000582	XP_050558331	ctg923	147948	149803
FC76	MP013521	XP_035445053	ctg43	105300	106454
FC76	MP010157	XP_050553073	ctg57	840276	841469
FC76	MP014384	XP_050552507	ctg1502	3942	5213
FC76	MP002657	XP_050557651	ctg1180	34982	38139
FC76	MP013422	XP_050562702	ctg5	970287	971231
FC76	MP013223	XP_035440846	ctg332	540954	541928
FC76	MP015078	XP_035437968	ctg747	122243	122814
FC76	MP001225	XP_050558611	ctg1709	163	1266
FC76	MP014813	XP_050555622	ctg658	181324	182163
FC76	MP008111	XP_050563743	ctg99	189424	190200
FC76	MP008139	XP_050556572	ctg188	330360	331499
FC76	MP003535	XP_050553956	ctg571	2830	3867
FC76	MP012525	XP_035433430	ctg440	100434	102370
FC76	MP016171	XP_035429166	ctg652	68306	68987
FC76	MP008830	XP_050553877	ctg5	1003745	1005350
FC76	MP015657	XP_050558164	ctg717	57785	59209
FC76	MP006414	XP_050560972	ctg212	108192	108887
FC76	MP010399	XP_050558868	ctg600	130921	131820
FC76	MP006944	XP_035457778	ctg1000	66825	67646
FC76	MP010160	XP_050553073	ctg1863	14457	15650
FC76	MP016414	XP_035455400	ctg1181	33675	34295
FC76	MP005657	XP_050561597	ctg14	246950	248128
FC76	MP008112	XP_050563743	ctg110	745318	746094
FC76	MP009200	XP_050563102	ctg13	1023823	1024983
FC76	MP016172	XP_035429166	ctg652	71724	72405
FC76	MP007308	XP_050563127	ctg1204	12771	14105
FC76	MP006410	XP_050560972	ctg1704	12750	13445
FC76	MP006631	XP_050562077	ctg1104	38203	39153
FC76	MP014142	XP_050563744	ctg1499	12444	12941
FC76	MP008355	XP_050551158	ctg1768	17910	21979
FC76	MP012212	XP_050563140	ctg825	93494	96455
FC76	MP014217	XP_035455817	ctg78	356451	358531
FC76	MP009472	XP_050555621	ctg52	81271	85656
FC76	MP006137	XP_050552413	ctg1489	957	1475
FC76	MP009003	XP_035432496	ctg183	155608	156768
FC76	MP004601	XP_050560000	ctg2	485662	486660
FC76	MP012211	XP_050563140	ctg52	80542	83502
FC76	MP004980	XP_050556024	ctg537	76956	79213
FC76	MP005175	XP_050561145	ctg996	29634	33539
FC76	MP013288	XP_035448072	ctg304	412119	413186
FC76	MP014141	XP_050563744	ctg69	374033	374530
FC76	MP003457	XP_035441100	ctg608	90805	91563
FC76	MP004602	XP_050560000	ctg911	59307	60305
FC76	MP015463	XP_050551677	ctg794	60892	61575
FC76	MP016339	XP_050562632	ctg772	3088	5052
FC76	MP006626	XP_050563539	ctg998	516	1379
FC76	MP003940	XP_050562996	ctg34	2052324	2053074
FC76	MP011804	XP_050551656	ctg332	7601	12019
FC76	MP006407	XP_050560972	ctg33	607116	607811
FC76	MP015732	XP_050554677	ctg170	1360963	1364089
FC76	MP016361	XP_035455315	ctg1181	22516	23112
FC76	MP003333	XP_050559767	ctg964	61619	62934
FC76	MP014157	XP_050563744	ctg285	109915	110412
FC76	MP012526	XP_035433430	ctg15	845029	846965
FC76	MP003536	XP_050553956	ctg38	473039	474076
FC76	MP000437	XP_035453019	ctg735	127915	129426
FC76	MP006421	XP_050560972	ctg1837	6971	7666
FC76	MP007105	XP_035459280	ctg641	65086	65818
FC76	MP015731	XP_050554677	ctg1175	55773	58899
FC76	MP010370	XP_050551103	ctg341	195557	196627
FC76	MP009197	XP_050563102	ctg93	576166	577326
FC76	MP000070	XP_050563150	ctg1086	2591	3505
FC76	MP016340	XP_050562632	ctg925	19877	21841
FC76	MP003802	XP_050561656	ctg52	629516	630742
FC76	MP011544	XP_050554188	ctg188	329934	331202
FC76	MP003597	XP_050551873	ctg1564	18106	18945
FC76	MP008829	XP_050553877	ctg772	3078	4683
FC76	MP006422	XP_050560972	ctg288	307375	308070
FC76	MP013497	XP_035457798	ctg1409	6052	6916
FC76	MP016362	XP_035455315	ctg1675	24041	24614
FC76	MP006266	XP_050562641	ctg613	20840	21211
FC76	MP002123	XP_050554233	ctg304	448534	449328
FC76	MP013690	XP_050552378	ctg691	136453	137428
FC76	MP003599	XP_050551873	ctg1053	86162	87001
FC76	MP008827	XP_050553877	ctg36	145233	146838
FC76	MP013499	XP_035457798	ctg1410	19648	20514
FC76	MP004010	XP_050561031	ctg241	60055	60552
FC76	MP012579	XP_050556383	ctg872	27284	27661
FC76	MP004408	XP_050554559	ctg1204	15046	16937
FC76	MP009199	XP_050563102	ctg153	29038	30198
FC76	MP004615	XP_050560000	ctg537	78852	79850
FC76	MP015504	XP_050562043	ctg1072	11837	12987
FC76	MP000439	XP_035453019	ctg1200	9771	11282
FC76	MP002134	XP_035455416	ctg1181	47221	47631
FC76	MP015296	XP_050560525	ctg28	501977	502783
FC76	MP002256	XP_050561168	ctg215	348987	349898
FC76	MP008442	XP_050561580	ctg1198	53210	54921
FC76	MP015018	XP_050558747	ctg2280	7568	8185
FC76	MP011692	XP_050557018	ctg301	167252	168028
FC76	MP004014	XP_050561031	ctg1557	6672	7169
FC76	MP002589	XP_035452130	ctg146	313911	330977
FC76	MP006409	XP_050560972	ctg577	81600	82295
FC76	MP006759	XP_050563799	ctg1608	8341	9207
FC76	MP016584	XP_050558757	ctg646	50922	52166
FC76	MP015205	XP_050551673	ctg232	1235824	1236735
FC76	MP015773	XP_050551774	ctg170	908952	909779
FC76	MP014798	XP_035446917	ctg256	467631	468431
FC76	MP016337	XP_050562632	ctg2003	5166	7130
FC76	MP012844	XP_035428604	ctg652	89635	90205
FC76	MP007689	XP_050551384	ctg34	2135300	2136265
FC76	MP003459	XP_035441100	ctg173	189068	189826
FC76	MP006628	XP_050563539	ctg1955	6729	7592
FC76	MP015901	XP_050550433	ctg505	239782	240441
FC76	MP016292	XP_050558521	ctg2400	5916	6797
FC76	MP013648	XP_050549854	ctg151	820943	822132
FC76	MP016580	XP_035442543	ctg456	192947	195214
FC76	MP013650	XP_050549854	ctg6	631819	633008
FC76	MP009758	XP_050563206	ctg9	713121	714245
FC76	MP016484	XP_050552067	ctg98	921290	921958
FC76	MP014138	XP_050563744	ctg158	1050447	1050944
FC76	MP016291	XP_050558521	ctg1675	22973	23718
FC76	MP003371	XP_050552259	ctg717	13050	14915
FC76	MP014665	XP_050554181	ctg354	425372	426928
FC76	MP014336	XP_035446599	ctg99	6270	6782
FC76	MP009733	XP_035432701	ctg151	159207	160388
FC76	MP014153	XP_050563744	ctg67	531966	532463
FC76	MP009498	XP_050561015	ctg30	266745	268589
FC76	MP000232	XP_050563549	ctg2538	452	2014
FC76	MP010678	XP_035455681	ctg12	688334	691327
FC76	MP006403	XP_050560972	ctg16	30154	30849
FC76	MP005991	XP_050561701	ctg431	143482	144564
FC76	MP004022	XP_050561031	ctg859	25911	26408
FC76	MP002985	XP_050549771	ctg237	96114	96749
FC76	MP014562	XP_050556698	ctg977	45163	46627
FC76	MP000231	XP_050563549	ctg63	10713	12275
FC76	MP003799	XP_050551157	ctg167	298793	299914
FC76	MP010397	XP_050558868	ctg759	9454	10353
FC76	MP003593	XP_050555496	ctg551	273404	273784
FC76	MP008760	XP_035455305	ctg1181	18351	18899
FC76	MP015295	XP_050560525	ctg1713	7095	7901
FC76	MP014561	XP_050556698	ctg34	2049356	2050820
FC76	MP004021	XP_050561031	ctg386	203274	203771
FC76	MP005992	XP_050561701	ctg304	448246	449328
FC76	MP004616	XP_050560000	ctg646	338861	339859
FC76	MP015728	XP_050554677	ctg693	927	4053
FC76	MP011142	XP_050561582	ctg1863	14634	15719
FC76	MP004623	XP_050556215	ctg80	230566	231528
FC76	MP004598	XP_050560000	ctg139	23138	24136
FC76	MP012704	XP_050552273	ctg1060	41716	43803
FC76	MP015206	XP_050551673	ctg902	76335	77246
FC76	MP001974	XP_050550033	ctg863	52931	53503
FC76	MP004035	XP_050561031	ctg337	248548	249045
FC76	MP009458	XP_050550893	ctg735	253857	255633
FC76	MP015573	XP_050561697	ctg693	103250	104794
FC76	MP008757	XP_035455305	ctg2400	2289	2844
FC76	MP014335	XP_035446599	ctg99	159	671
FC76	MP014666	XP_050554181	ctg1060	8263	9819
FC76	MP015386	XP_050561699	ctg1598	10207	15339
FC76	MP008847	XP_050561114	ctg162	2120	3676
FC76	MP007690	XP_050551384	ctg364	155460	156425
FC76	MP001737	XP_050557004	ctg580	141191	180362
FC76	MP012908	XP_050562628	ctg1872	9639	10547
FC76	MP013446	XP_035442610	ctg1526	13928	14791
FC76	MP003431	XP_050563133	ctg456	192965	194894
FC76	MP003419	XP_050560383	ctg1367	3006	3536
FC76	MP009054	XP_050561596	ctg176	4794	5405
FC76	MP011363	XP_035453785	ctg307	72031	73473
FC76	MP015742	XP_050563130	ctg399	264650	267492
FC76	MP013432	XP_050562702	ctg906	18810	19754
FC76	MP003432	XP_050563133	ctg1158	40218	41578
FC76	MP014383	XP_050552507	ctg806	167326	168597
FC76	MP012507	XP_050557401	ctg440	102691	104135
FC76	MP015797	XP_035438765	ctg398	626964	628178
FC76	MP009050	XP_050561596	ctg331	169288	169899
FC76	MP016563	XP_050550825	ctg1197	20936	25621
FC76	MP006426	XP_050560972	ctg1716	12740	13435
FC76	MP004367	XP_050561710	ctg791	41875	43005
FC76	MP015741	XP_050563130	ctg52	81829	84670
FC76	MP013224	XP_035440846	ctg325	91953	92927
FC76	MP001221	XP_050558611	ctg517	479889	480992
FC76	MP011387	XP_035448261	ctg180	14632	16001
FC76	MP011549	XP_050554188	ctg354	425366	426634
FC76	MP014146	XP_050563744	ctg207	687136	687633
FC76	MP013642	XP_050550472	ctg135	154746	155243
FC76	MP005507	XP_035458819	ctg339	201742	203678
FC76	MP010163	XP_050553073	ctg1060	8626	9819
FC76	MP014814	XP_050555622	ctg683	1508	2347
FC76	MP013636	XP_035451311	ctg269	3669	4443
FC76	MP006413	XP_050560972	ctg1445	26807	27502
FC76	MP014132	XP_050563744	ctg2560	3575	4072
FC76	MP009203	XP_050563102	ctg515	62051	63211
FC76	MP008824	XP_050553877	ctg925	20246	21851
FC76	MP012535	XP_050552308	ctg502	210329	210933
FC76	MP009427	XP_050550715	ctg265	216090	216603
FC76	MP013425	XP_050562702	ctg2475	779	1723
FC76	MP004017	XP_050561031	ctg28	534028	534525
FC76	MP000079	XP_050563150	ctg1124	102569	103483
FC76	MP003388	XP_035453179	ctg464	209856	212417
FC76	MP016413	XP_035455400	ctg1181	41565	42185
FC76	MP013641	XP_050550472	ctg266	521533	522030
FC76	MP014810	XP_050555622	ctg311	50597	51436
FC76	MP002137	XP_035455416	ctg1181	36012	36422
FC76	MP004606	XP_050560000	ctg1392	15146	16144
FC76	MP015422	XP_050561105	ctg611	15049	19167
FC76	MP001743	XP_050554818	ctg571	72530	73153
FC76	MP015223	XP_050551625	ctg388	305120	309142
FC76	MP004146	XP_050561269	ctg52	633776	634807
FC76	MP014131	XP_050563744	ctg35	561632	562129
FC76	MP012457	XP_035455219	ctg21	571434	573235
FC76	MP013413	XP_050562702	ctg3	54768	55712
FC76	MP012510	XP_050557401	ctg339	204002	205447
FC76	MP012940	XP_050551234	ctg745	181531	184377
FC76	MP015020	XP_050558747	ctg1181	47978	48595
FC76	MP013445	XP_035442610	ctg1564	22374	23236
FC76	MP008500	XP_050549754	ctg698	160126	161022
FC76	MP006425	XP_050560972	ctg850	29289	29984
FC76	MP016365	XP_050556381	ctg1053	96778	98906
FC76	MP001620	XP_050560842	ctg22	934804	936456
FC76	MP013635	XP_035451311	ctg598	472	1095
FC76	MP000073	XP_050563150	ctg912	124569	125483
FC76	MP003334	XP_050559767	ctg964	57044	58523
FC76	MP001031	XP_050563409	ctg52	4596	6610
FC76	MP002497	XP_050555079	ctg403	14157	22293
FC76	MP004605	XP_050560000	ctg597	45014	46012
FC76	MP004145	XP_050561269	ctg347	199219	200250
FC76	MP002886	XP_050557017	ctg90	41282	42058
FC76	MP008773	XP_050555227	ctg1970	11084	11962
FC76	MP002436	XP_035432836	ctg11	717527	719482
FC76	MP006419	XP_050560972	ctg670	47757	48452
FC76	MP010367	XP_050551103	ctg734	106239	107309
FC76	MP006429	XP_050560972	ctg2381	8704	9399
FC76	MP004375	XP_035459178	ctg33	90628	91186
FC76	MP006257	XP_050562641	ctg799	206642	207013
FC76	MP012508	XP_050557401	ctg15	847286	848730
FC76	MP014134	XP_050563744	ctg1158	30648	31145
FC76	MP005231	XP_050556528	ctg167	294781	299954
FC76	MP011365	XP_035453785	ctg243	45588	47030
FC76	MP011388	XP_035448261	ctg180	20301	21715
FC76	MP014812	XP_050555622	ctg76	519029	519868
FC76	MP013235	XP_050553311	ctg2382	7588	8835
FC76	MP004368	XP_050561710	ctg387	823881	825011
FC76	MP014385	XP_050552507	ctg130	368241	369512
FC76	MP016173	XP_035454518	ctg424	131525	132352
FC76	MP015138	XP_035438588	ctg13	251308	251742
FC76	MP005232	XP_050556528	ctg1057	78026	83198
FC76	MP008113	XP_050563743	ctg927	49397	50173
FC76	MP014811	XP_050555622	ctg719	284733	285572
FC76	MP004609	XP_050560000	ctg65	555149	556147
FC76	MP003534	XP_050553956	ctg15	1326226	1327263
FC76	MP015057	XP_050561092	ctg517	419892	420374
FC76	MP001224	XP_050558611	ctg2494	5398	6501
FC76	MP009428	XP_050550715	ctg265	210130	211136
FC76	MP004018	XP_050561031	ctg9	474607	475104
FC76	MP006319	XP_035434071	ctg403	262121	262984
FC76	MP009052	XP_050561596	ctg1394	10074	10685
FC76	MP006415	XP_050560972	ctg212	19662	20357
FC76	MP000076	XP_050563150	ctg2066	4554	5468
FC76	MP002138	XP_050557479	ctg239	121149	123254
FC76	MP003430	XP_050563133	ctg611	129647	131010
FC76	MP005508	XP_035458819	ctg1989	13103	15039
FC76	MP006264	XP_050562641	ctg2201	1912	2283
FC76	MP013423	XP_050562702	ctg66	242787	243731
FC76	MP012533	XP_050552308	ctg502	217748	218352
FC76	MP015740	XP_050563130	ctg825	94782	97625
FC76	MP006945	XP_035457778	ctg985	17838	18659
FC76	MP016415	XP_035455400	ctg1181	30365	30985
FC76	MP013222	XP_035440846	ctg477	53727	54701
FC76	MP006859	XP_035451880	ctg246	64234	65379
FC76	MP003434	XP_050563133	ctg51	276057	277265
FC76	MP002883	XP_050557017	ctg675	149049	149825
FC76	MP015225	XP_050551625	ctg57	718626	722648
FC76	MP009051	XP_050561596	ctg1275	56619	57230
FC76	MP008354	XP_050551158	ctg1057	78800	82851
FC76	MP011366	XP_035453785	ctg1722	8619	10061
FC76	MP001030	XP_050563409	ctg5	278799	280812
FC76	MP004467	XP_050563142	ctg57	964794	965312
FC76	MP004376	XP_035459178	ctg33	95264	96241
FC76	MP013415	XP_050562702	ctg2216	2112	3056
FC76	MP006423	XP_050560972	ctg174	460630	461325
FC76	MP015180	XP_035456841	ctg551	282201	284204
FC76	MP016363	XP_050556381	ctg733	120603	123888
FC76	MP003803	XP_050561656	ctg347	194960	196186
FC76	MP008017	XP_050562780	ctg676	62096	63124
FC76	MP000075	XP_050563150	ctg220	114846	115760
FC76	MP002439	XP_035432836	ctg404	266121	268076
FC76	MP001622	XP_050560842	ctg1820	45539	47194
FC76	MP012511	XP_050557401	ctg151	818464	819909
FC76	MP006416	XP_050560972	ctg573	180064	180759
FC76	MP013429	XP_050562702	ctg74	462598	463542
FC76	MP011147	XP_050561582	ctg188	330117	331202
FC76	MP009002	XP_035432496	ctg1293	25212	26366
FC76	MP012733	XP_035453667	ctg1484	55041	56294
FC76	MP005649	XP_050561174	ctg225	15437	16733
FC76	MP014143	XP_050563744	ctg491	176041	176538
FC76	MP010368	XP_050551103	ctg160	449616	450686
FC76	MP000068	XP_050563150	ctg173	142664	143578
FC76	MP008502	XP_050549754	ctg956	24242	25138
FC76	MP015462	XP_050551677	ctg452	201615	202298
FC76	MP004603	XP_050560000	ctg1086	110650	111648
FC76	MP001746	XP_050554818	ctg89	205769	206392
FC76	MP012512	XP_050557401	ctg21	573559	575004
FC76	MP001621	XP_050560842	ctg544	551899	553551
FC76	MP007104	XP_035459280	ctg641	68764	69677
FC76	MP008501	XP_050549754	ctg65	542397	543293
FC76	MP003429	XP_050563133	ctg78	356457	357811
FC76	MP006406	XP_050560972	ctg832	70874	71569
FC76	MP002125	XP_050554233	ctg37	754154	754948
FC76	MP016572	XP_050561095	ctg1863	14460	15719
FC76	MP015900	XP_050550433	ctg507	177849	178508
FC76	MP000243	XP_050554114	ctg1332	12600	17255
FC76	MP016582	XP_035442543	ctg51	275737	277283
FC76	MP014156	XP_050563744	ctg760	180496	180993
FC76	MP013437	XP_050562702	ctg508	85367	86311
FC76	MP013652	XP_050549854	ctg507	114338	115527
FC76	MP015054	XP_050561092	ctg2662	927	1409
FC76	MP003537	XP_050553956	ctg38	474987	476024
FC76	MP000436	XP_035453019	ctg1734	1089	2600
FC76	MP001709	XP_050555484	ctg196	143308	144525
FC76	MP011055	XP_050551339	ctg734	103272	104204
FC76	MP001227	XP_050558611	ctg407	247650	248753
FC76	MP012860	XP_050557321	ctg652	68270	69134
FC76	MP016571	XP_050561095	ctg354	425375	426634
FC76	MP004613	XP_050560000	ctg289	179206	180204
FC76	MP008828	XP_050553877	ctg1969	2659	4264
FC76	MP003370	XP_050552259	ctg1111	66662	68527
FC76	MP009196	XP_050563102	ctg80	217368	218528
FC76	MP004407	XP_050554559	ctg1709	13074	14965
FC76	MP006267	XP_050562641	ctg507	178137	178508
FC76	MP016581	XP_035442543	ctg78	356439	358131
FC76	MP013782	XP_050550003	ctg108	27735	29075
FC76	MP011690	XP_050557018	ctg593	216665	217441
FC76	MP004535	XP_050561594	ctg57	533553	535056
FC76	MP011683	XP_050557018	ctg92	145471	146247
FC76	MP015775	XP_050551774	ctg911	61374	62201
FC76	MP006136	XP_050552413	ctg1489	12366	12884
FC76	MP011673	XP_050557018	ctg344	195388	196164
FC76	MP014137	XP_050563744	ctg56	43681	44178
FC76	MP013691	XP_050552378	ctg795	28790	29877
FC76	MP009757	XP_050563206	ctg704	65757	66881
FC76	MP013959	XP_050561014	ctg717	73847	75724
FC76	MP004924	XP_050555763	ctg1955	3127	4381
FC76	MP016338	XP_050562632	ctg453	466879	468843
FC76	MP014797	XP_035446917	ctg256	461410	462210
FC76	MP004012	XP_050561031	ctg270	259860	260357
FC76	MP013781	XP_050550003	ctg1357	4022	6772
FC76	MP002350	XP_050555836	ctg14	611430	616631
FC76	MP006627	XP_050563539	ctg998	70416	71279
FC76	MP013692	XP_050552378	ctg1190	48619	49368
FC76	MP010155	XP_050553073	ctg63	11079	12272
FC76	MP002132	XP_035455416	ctg1181	69164	69577
FC76	MP014663	XP_050554181	ctg337	27763	29319
FC76	MP004410	XP_050554559	ctg330	5451	7342
FC76	MP014155	XP_050563744	ctg429	75973	76470
FC76	MP011252	XP_050557516	ctg178	324653	327442
FC76	MP011056	XP_050551339	ctg65	371880	372812
FC76	MP004008	XP_050561031	ctg217	93430	93927
FC76	MP010398	XP_050558868	ctg1028	78150	79049
FC76	MP006405	XP_050560972	ctg544	257920	258615
FC76	MP002126	XP_050554233	ctg162	659383	660177
FC76	MP015656	XP_050558164	ctg12	689273	690805
FC76	MP002983	XP_050549771	ctg176	272246	272881
FC76	MP007691	XP_050551384	ctg1763	11142	12107
FC76	MP007309	XP_050563127	ctg330	1016	2350
FC76	MP003595	XP_050555496	ctg551	292037	292417
FC76	MP009497	XP_050561015	ctg515	90491	92335
FC76	MP002475	XP_050563644	ctg6	705239	707302
FC76	MP009195	XP_050563102	ctg80	215542	216704
FC76	MP002591	XP_035452130	ctg146	330338	330977
FC76	MP004024	XP_050561031	ctg468	9724	10221
FC76	MP016093	XP_050562885	ctg1219	112337	114907
FC76	MP013406	XP_050554709	ctg456	194957	195614
FC76	MP006135	XP_050552413	ctg1489	14515	15033
FC76	MP005990	XP_050561701	ctg110	530629	531711
FC76	MP008758	XP_035455305	ctg1181	11528	12082
FC76	MP005209	XP_035433406	ctg245	614107	614763
FC76	MP001738	XP_050557004	ctg1218	20535	21509
FC76	MP009646	XP_035447420	ctg37	367728	371213
FC76	MP004536	XP_050561594	ctg186	875471	876974
FC76	MP008848	XP_050561114	ctg38	64205	65761
FC76	MP010156	XP_050553073	ctg806	160641	161834
FC76	MP004033	XP_050561031	ctg145	237921	238418
FC76	MP004597	XP_050560000	ctg288	441054	442052
FC76	MP000230	XP_050563549	ctg806	160275	161837
FC76	MP010158	XP_050553073	ctg622	100608	101801
FC76	MP009202	XP_050563102	ctg308	161559	162719
FC76	MP006412	XP_050560972	ctg1121	18708	19403
FC76	MP004599	XP_050560000	ctg34	2125448	2126446
FC76	MP014395	XP_050549756	ctg292	344165	346177
FC76	MP011677	XP_050557018	ctg261	70517	71293
FC76	MP015077	XP_035437968	ctg747	126283	126854
FC76	MP016335	XP_050562632	ctg36	144864	146828
FC76	MP002658	XP_050557651	ctg1180	31325	35516
FC76	MP010162	XP_050553073	ctg337	28126	29319
FC76	MP016174	XP_035454518	ctg197	131925	132752
FC76	MP001742	XP_050554818	ctg571	73992	74615
FC76	MP015765	XP_050553017	ctg1086	77334	79695
FC76	MP013408	XP_050554709	ctg78	357874	358531
FC76	MP009201	XP_050563102	ctg153	26503	27663
FC76	MP006411	XP_050560972	ctg190	776017	776712
FC76	MP006630	XP_050562077	ctg30	751690	752640
FC76	MP009459	XP_050550893	ctg735	257738	259516
FC76	MP015179	XP_035456841	ctg551	273035	293704
FC76	MP008114	XP_050563743	ctg601	78341	79117
FC76	MP010161	XP_050553073	ctg2538	818	2011
FC76	MP016412	XP_035455400	ctg1181	44800	45420
FC76	MP006942	XP_035457778	ctg571	72455	74615
FC76	MP010679	XP_035455681	ctg717	57247	60148
FC76	MP001223	XP_050558611	ctg106	284436	285539
FC76	MP013433	XP_050562702	ctg431	344948	345892
FC76	MP013420	XP_050562702	ctg291	444964	445908
FC76	MP005658	XP_050561597	ctg1471	20750	21928
FC76	MP007307	XP_050563127	ctg17	357366	358700
FC76	MP001710	XP_050555484	ctg486	24653	25873
FC76	MP008825	XP_050553877	ctg453	466869	468474
FC76	MP002880	XP_050557017	ctg474	561545	562321
FC76	MP009499	XP_050561015	ctg114	139889	141733
FC76	MP004006	XP_050561031	ctg117	361717	362214
FC76	MP012534	XP_050552308	ctg502	219121	219725
FC76	MP013424	XP_050562702	ctg1310	59004	59948
FC76	MP010396	XP_050558868	ctg1090	2726	3625
FC76	MP006263	XP_050562641	ctg1295	10289	10660
FC76	MP003798	XP_050551157	ctg1057	82037	83158
FC76	MP003433	XP_050563133	ctg342	129737	131107
FC76	MP002884	XP_050557017	ctg10	66140	66916
FC76	MP013520	XP_035445053	ctg1409	965	2119
FC76	MP008136	XP_050556572	ctg75	948373	949512
FC76	MP004617	XP_050560000	ctg2152	5985	6983
FC76	MP013287	XP_035448072	ctg518	103063	104130
FC76	MP003458	XP_035441100	ctg266	344194	344952
FC76	MP016336	XP_050562632	ctg1969	2669	4634
FC76	MP007688	XP_050551384	ctg748	112913	113878
FC76	MP006420	XP_050560972	ctg382	63923	64618
FC76	MP008353	XP_050551158	ctg1598	10981	15032
FC76	MP000072	XP_050563150	ctg508	87455	88369
FC76	MP013444	XP_035442610	ctg1635	7275	8138
FC76	MP005210	XP_035433406	ctg1528	29196	29852
FC76	MP014139	XP_050563744	ctg331	78327	78824
FC76	MP016364	XP_050556381	ctg1645	18306	20449
FC76	MP012859	XP_050557321	ctg652	71688	72547
FC76	MP006424	XP_050560972	ctg43	331912	332607
FC76	MP015730	XP_050554677	ctg246	84115	87241
FC76	MP015766	XP_050553017	ctg1463	10024	12440
FC76	MP008772	XP_050555227	ctg132	304614	305493
FC76	MP014218	XP_035455817	ctg284	294547	296922
FC76	MP012734	XP_035453667	ctg13	1314100	1315353
FC76	MP008826	XP_050553877	ctg2003	5535	7140
FC76	MP013412	XP_050562702	ctg763	78959	80838
[truncated: 26,272 more rows]
