# Supplementary material for: Retrotransposed gene copies persist under relaxed selection in wild Spodoptera frugiperda
Source: Mol Biol Evol. 2026 May 27;43(6):msag124. doi: 10.1093/molbev/msag124 (PMC13251582; doi:10.1093/molbev/msag124)
Supplement: msag124_Supplementary_Data [file msag124_supplementary_data.zip › TableS3.xlsx]

## Sheet: Sheet1
Table S3. The list of refSeq gene IDs with copy number variations.
ID	Gene names
XP_050562628	uncharacterized protein LOC126912765
XP_050552139	uncharacterized protein LOC126911098
XP_050561732	uncharacterized protein LOC118274342
XP_050551044	uncharacterized protein LOC126910886
XP_050554709	uncharacterized protein LOC126911473
XP_050552311	uncharacterized protein LOC118281061
XP_035455817	uncharacterized protein LOC118280056
XP_050560525	uncharacterized protein LOC126912450
XP_035455126	uncharacterized protein LOC118279595
XP_035444645	uncharacterized protein LOC118272346
XP_050550033	uncharacterized protein LOC126910729 isoform X4
XP_035438588	flexible cuticle protein 12-like
XP_050562942	uncharacterized protein LOC126912826
XP_050552308	probable salivary secreted peptide
XP_050549666	uncharacterized protein LOC118277311
XP_050563614	uncharacterized protein LOC118264230
XP_035434566	LOW QUALITY PROTEIN: calphotin-like
XP_050554711	uncharacterized protein LOC126911475
XP_035455315	chorion class A protein Ld19-like
XP_050556931	nuclear apoptosis-inducing factor 1-like isoform X1
XP_050556199	trypsin, alkaline C-like
XP_035439572	beta-hexosaminidase subunit beta-like
XP_050556381	uncharacterized protein LOC118264269
XP_050552474	uncharacterized protein LOC126911153
XP_050549717	uncharacterized protein LOC126910693
XP_035454200	histone H2A
XP_035454518	uncharacterized protein LOC118279093
XP_050550825	uncharacterized protein LOC118274168
XP_035455305	chorion class A protein Ld19-like
XP_035454198	histone H3
XP_050556913	uncharacterized protein LOC126911871
XP_050559326	uncharacterized protein LOC126912231, partial
XP_050561103	uncharacterized protein LOC118265650
XP_035459280	larval cuticle protein LCP-22-like isoform X1
XP_035428595	cuticle protein 18.6-like
XP_035454196	late histone H1-like
XP_035456841	LOW QUALITY PROTEIN: heat shock protein 68
XP_050563958	putative nuclease HARBI1
XP_050559115	uncharacterized protein LOC126912184
XP_050562585	uncharacterized protein LOC126912754
XP_050553610	putative nuclease HARBI1
XP_050562782	uncharacterized protein LOC126912805
XP_035453236	uncharacterized protein K02A2.6-like isoform X1
XP_035436497	uncharacterized protein LOC118266943
XP_035457765	uncharacterized protein LOC118281278
XP_050556383	uncharacterized protein LOC126911729
XP_050554423	uncharacterized protein LOC118279362 isoform X2
XP_050559334	histone H2B-like
XP_035441364	putative nuclease HARBI1 isoform X1
XP_050552262	uncharacterized protein LOC126911114
XP_050563799	uncharacterized protein LOC126913076
XP_035455681	uncharacterized protein LOC118279930
XP_050554706	uncharacterized protein LOC126911472
XP_050559860	uncharacterized protein LOC118277812
XP_035428604	cuticle protein 18.6-like
XP_035457146	uncharacterized protein LOC118280864
XP_050555342	uncharacterized protein LOC126911576
XP_035433960	formin-like protein
XP_050561640	histidine-rich glycoprotein-like
XP_035455129	uncharacterized protein LOC118279598
XP_035447420	cuticle protein 18.6-like
XP_050558611	uncharacterized protein LOC126912128
XP_050550003	uncharacterized protein LOC126910728
XP_050552378	uncharacterized protein LOC126911136
XP_035444780	uncharacterized protein LOC118272399
XP_050557479	uncharacterized protein LOC126911962
XP_050554741	uncharacterized protein LOC126911485
XP_050557321	histidine-rich glycoprotein-like
XP_050561094	uncharacterized protein LOC118272902
XP_050553960	uncharacterized protein LOC126911327
XP_050563644	uncharacterized protein LOC126913017
XP_050563156	uncharacterized protein LOC126912875
XP_050553906	uncharacterized protein LOC126911318
XP_050560220	uncharacterized protein LOC126912397
XP_050549221	uncharacterized protein LOC118281074 isoform X1
XP_035437968	keratin, type I cytoskeletal 10-like
XP_050555227	uncharacterized protein LOC118280763 isoform X4
XP_035455963	piggyBac transposable element-derived protein 3-like
XP_035448072	uncharacterized protein LOC118274586
XP_050557283	uncharacterized protein LOC126911947
XP_035433406	uncharacterized protein LOC118264854
XP_050563142	uncharacterized protein LOC126912867
XP_050559767	uncharacterized protein LOC118278514 isoform X1
XP_050550443	uncharacterized protein K02A2.6-like
XP_050563535	uncharacterized protein LOC126912961
XP_050551670	uncharacterized protein LOC126911003
XP_050563610	uncharacterized protein LOC118264399
XP_035453185	uncharacterized protein LOC118278187
XP_035455130	uncharacterized protein LOC118279599
XP_035442610	uncharacterized protein LOC118270911
XP_050550715	allergen Tha p 1 isoform X1
XP_050561605	uncharacterized protein LOC126912634
XP_050561015	E3 SUMO-protein ligase ZBED1-like
XP_035442818	uncharacterized protein LOC118271051
XP_050563124	uncharacterized protein LOC118270063
XP_050551713	putative nuclease HARBI1
XP_050558994	uncharacterized protein LOC118266663
XP_035435595	uncharacterized protein LOC118266300
XP_050557664	uncharacterized protein LOC126911977
XP_050555965	uncharacterized protein LOC118281405 isoform X1
XP_035452921	larval cuticle protein A3A-like
XP_050561936	uncharacterized protein LOC126912690
XP_050563133	uncharacterized protein LOC126912864, partial
XP_035448394	trypsin, alkaline C-like
XP_035435021	uncharacterized protein LOC118265871
XP_050556116	golgin subfamily A member 6B-like
XP_035457948	putative nuclease HARBI1
XP_035438817	uncharacterized protein LOC118268430
XP_035445095	insulin-related peptide 2-like
XP_050554621	uncharacterized protein LOC126911467
XP_035443405	uncharacterized protein LOC118271420
XP_050561014	zinc finger MYM-type protein 1-like
XP_035453785	uncharacterized protein LOC118278604
XP_050556528	uncharacterized protein LOC126911755 isoform X4
XP_050551771	uncharacterized protein LOC126911026
XP_050563302	uncharacterized protein LOC118265164 isoform X1
XP_050550893	WD repeat-containing protein 3-like isoform X12
XP_050563262	uncharacterized protein LOC126912907
XP_035457949	myb-related transcription factor, partner of profilin
XP_050557517	uncharacterized protein LOC126911966
XP_050556352	putative nuclease HARBI1
XP_050551234	uncharacterized protein LOC118262122 isoform X1
XP_050561866	uncharacterized protein LOC126912668
XP_050560586	uncharacterized protein LOC126912469
XP_050557651	histidine-rich glycoprotein-like
XP_035446218	M-phase phosphoprotein 6
XP_050554902	trypsin CFT-1-like
XP_050560611	uncharacterized protein LOC126912470
XP_050556600	uncharacterized protein LOC118269744
XP_050556010	uncharacterized protein LOC126911664
XP_050558418	chorion class B protein Ld34-like
XP_035440846	uncharacterized protein LOC118269700
XP_050554066	uncharacterized protein LOC118278462
XP_050554054	attacin-A-like
XP_050555494	heat shock protein 70 A1
XP_050560217	uncharacterized protein LOC126912395
XP_050555183	heat shock protein 68-like
XP_050557384	uncharacterized protein LOC126911952
XP_050551339	uncharacterized protein LOC126910935
XP_035439097	uncharacterized protein LOC118268641
XP_050561584	uncharacterized protein LOC126912621
XP_050563102	uncharacterized protein LOC126912847
XP_035445235	trimethylguanosine synthase-like
XP_050558037	uncharacterized protein LOC126912018
XP_050550471	uncharacterized protein LOC126910807
XP_050557016	uncharacterized protein LOC118264907
XP_050560710	ecdysone oxidase
XP_050551756	uncharacterized protein LOC118279021 isoform X1
XP_050549776	mitochondrial 2-oxoglutarate/malate carrier protein isoform X3
XP_050554182	protein IMPACT-like
XP_050554183	protein IMPACT-like
XP_050549756	uncharacterized protein LOC126910695
XP_035431937	uncharacterized protein C01G6.5-like
XP_050553997	uncharacterized protein LOC126911334 isoform X1
XP_035457936	uncharacterized protein LOC118281470
XP_035451786	uncharacterized protein LOC118277179
XP_035455610	histone H4
XP_050559968	uncharacterized protein LOC126912324
XP_035448839	3-oxoacyl-
XP_035444263	SET and MYND domain-containing protein 4
XP_035444711	cuticle protein 21-like
XP_050553956	uncharacterized protein LOC126911326
XP_050563611	uncharacterized protein LOC126913002
XP_035443076	probable RNA-binding protein EIF1AD
XP_050549616	retrovirus-related Pol polyprotein from transposon 297
XP_050563842	putative nuclease HARBI1
XP_050557461	uncharacterized protein LOC118281062
XP_035429166	histidine-rich glycoprotein-like
XP_035446715	uncharacterized protein LOC118273720
XP_035442664	uncharacterized protein LOC118270947
XP_050555355	uncharacterized protein LOC126911581
XP_050551848	zinc finger BED domain-containing protein 4
XP_035450816	uncharacterized protein LOC118276579
XP_050559106	myb/SANT-like DNA-binding domain-containing protein 4 isoform X2
XP_050558396	uncharacterized protein LOC126912087
XP_035437084	uncharacterized protein LOC118267280
XP_050559422	uncharacterized protein LOC126912240 isoform X5
XP_050557143	zinc finger MYM-type protein 1
XP_050552413	uncharacterized protein LOC126911151 isoform X1
XP_050554503	UPF0430 protein CG31712-like
XP_050552273	uncharacterized protein LOC118271408 isoform X1
XP_050552252	uncharacterized protein LOC118265838
XP_035437544	uncharacterized protein LOC118267582
XP_050551384	uncharacterized protein LOC118264036
XP_050562043	trypsin, alkaline C isoform X1
XP_050561105	LOW QUALITY PROTEIN: uncharacterized protein K02A2.6-like
XP_050562619	uncharacterized protein K02A2.6-like
XP_050560907	centrosomal protein of 112 kDa-like
XP_050561093	craniofacial development protein 2-like
XP_050552297	uncharacterized protein LOC126911123
XP_050551612	transcriptional regulatory protein AlgP-like
XP_035449567	H/ACA ribonucleoprotein complex subunit 3
XP_050561168	uncharacterized protein LOC126912574
XP_035452084	uncharacterized protein LOC118277413
XP_050549770	uncharacterized protein LOC126910701
XP_050549658	uncharacterized protein LOC126910690
XP_050554559	uncharacterized protein LOC126911458
XP_050561104	uncharacterized protein LOC126912556
XP_050552572	uncharacterized protein LOC126911197
XP_050561893	uncharacterized protein LOC118265217
XP_050553321	uncharacterized protein LOC126911270, partial
XP_050557468	uncharacterized protein LOC126911957
XP_035432552	uncharacterized protein LOC118264220
XP_050550400	brachyurin-like isoform X2
XP_035459203	eukaryotic initiation factor 4A-III
XP_050552256	SCAN domain-containing protein 3
XP_050563591	uncharacterized protein LOC118264277
XP_035442825	uncharacterized protein LOC118271056
XP_035443340	putative nuclease HARBI1
XP_035455417	chorion class A protein Ld5-like
XP_050556024	uncharacterized protein LOC126911672
XP_050563127	uncharacterized protein LOC126912861
XP_050554967	uncharacterized protein K02A2.6-like
XP_050555763	uncharacterized protein LOC126911638
XP_035452130	uncharacterized protein LOC118277445
XP_050556619	uncharacterized protein LOC126911801
XP_050562639	uncharacterized protein LOC126912770
XP_050559776	histone H2B
XP_050561519	LOW QUALITY PROTEIN: uncharacterized protein K02A2.6-like
XP_035448261	trypsin CFT-1-like
XP_050560563	uncharacterized protein LOC126912462
XP_035432551	uncharacterized protein LOC118264218
XP_035435186	cuticle protein 3-like
XP_035452006	tubulin beta-1 chain
XP_050563649	uncharacterized protein LOC126913021
XP_050554734	uncharacterized protein LOC118277557
XP_050551700	uncharacterized protein LOC118270913
XP_050552259	zinc finger MYM-type protein 1-like
XP_035432548	uncharacterized protein LOC118264214
XP_050559480	uncharacterized protein LOC126912242
XP_050552279	uncharacterized protein LOC126911120
XP_035453667	uncharacterized protein LOC118278528
XP_050560000	uncharacterized protein LOC126912348
XP_050559743	uncharacterized protein LOC126912254
XP_050551664	uncharacterized protein K02A2.6-like
XP_050563616	uncharacterized protein LOC118270938
XP_050561597	uncharacterized protein LOC126912627
XP_050550949	myb/SANT-like DNA-binding domain-containing protein 4
XP_050556282	uncharacterized protein LOC118277421
XP_050552271	uncharacterized protein LOC118277418
XP_050559732	uncharacterized protein LOC126912252
XP_050558028	uncharacterized protein LOC126912015
XP_050563596	uncharacterized protein LOC126912997
XP_050552251	zinc finger MYM-type protein 1-like
XP_050551872	uncharacterized protein LOC126911055
XP_050551873	uncharacterized protein LOC126911056
XP_050554145	cytochrome P450 4C1-like
XP_050561233	uncharacterized protein LOC126912585 isoform X2
XP_050551646	uncharacterized protein LOC126910990
XP_035453179	uncharacterized protein LOC118278183
XP_050554416	protein IMPACT-like isoform X1
XP_050551625	uncharacterized protein LOC126910980
XP_050551618	uncharacterized protein LOC126910977
XP_050558747	chorion class B protein Ld34-like
XP_050563638	uncharacterized protein LOC118277261
XP_035430552	putative nuclease HARBI1
XP_035430844	uncharacterized protein LOC118263139
XP_050561699	uncharacterized protein LOC126910588 isoform X2
XP_050563612	uncharacterized protein LOC126913003, partial
XP_050563588	uncharacterized protein LOC126912992
XP_050551652	uncharacterized protein LOC118281436
XP_050555836	uncharacterized protein LOC126911644
XP_050553257	uncharacterized protein LOC126911263
XP_050556597	uncharacterized protein LOC126911787
XP_050561598	uncharacterized protein LOC126912628
XP_050559320	uncharacterized protein LOC126912227
XP_050563203	uncharacterized protein LOC126912890
XP_035441100	uncharacterized protein LOC118269869
XP_050557004	uncharacterized protein LOC126911892
XP_050558521	chorion class B protein Ld34-like isoform X3
XP_050563579	uncharacterized protein LOC126912987
XP_050563539	uncharacterized protein LOC118278017
XP_050561697	uncharacterized protein LOC118269489
XP_035446599	larval/pupal rigid cuticle protein 66
XP_050560381	uncharacterized protein LOC126912421
XP_050560500	uncharacterized protein LOC126912434
XP_050552310	uncharacterized protein LOC118274711
XP_035456554	uncharacterized protein LOC118280565
XP_050556511	uncharacterized protein LOC126911753
XP_035437398	THO complex subunit 4-like
XP_050562077	uncharacterized protein LOC118265576 isoform X3
XP_050558514	chorion class B protein Ld34-like isoform X11
XP_050561656	recombination repair protein 1-like
XP_050555496	heat shock protein 68-like
XP_050558515	chorion class B protein Ld34-like isoform X1
XP_035432602	uncharacterized protein LOC118264256
XP_050554611	uncharacterized protein LOC126911465
XP_035457293	larval cuticle protein LCP-17-like
XP_050552257	uncharacterized protein LOC126911111
XP_050549754	uncharacterized protein LOC126910696
XP_050549766	uncharacterized protein LOC126910698
XP_035442206	uncharacterized protein LOC118270628
XP_050551774	uncharacterized protein LOC118276582
XP_035457727	uncharacterized protein K02A2.6-like
XP_035429659	uncharacterized protein LOC118262429
XP_050561008	uncharacterized protein LOC126912530
XP_050552260	zinc finger MYM-type protein 1-like
XP_050563077	uncharacterized protein LOC118269993
XP_035449032	phenoloxidase 1-like
XP_050558894	uncharacterized protein LOC118275784
XP_050556380	uncharacterized protein LOC126911727
XP_050562780	uncharacterized protein LOC126912804
XP_035453181	uncharacterized protein LOC118278184
XP_035458976	organic cation transporter protein isoform X3
XP_050562620	uncharacterized protein LOC118270762
XP_050553385	uncharacterized protein K02A2.6
XP_035443335	uncharacterized protein LOC118271364
XP_035451966	uncharacterized protein LOC118277323
XP_050554838	uncharacterized protein LOC126911492
XP_035451568	uncharacterized protein LOC118277015 isoform X5
XP_050563099	uncharacterized protein LOC126912845
XP_050553656	uncharacterized protein LOC118264547 isoform X1
XP_035457331	U6 snRNA-associated Sm-like protein LSm4
XP_035446917	cuticle protein 16.5-like
XP_050550627	uncharacterized protein LOC118266291
XP_050558545	chorion class A protein Ld2/Ld41-like
XP_050555079	GILT-like protein 2 isoform X3
XP_050561592	uncharacterized protein LOC126912623
XP_050549436	uncharacterized protein LOC126910670
XP_050555955	ecdysone oxidase-like isoform X1
XP_050558331	uncharacterized protein LOC126912070
XP_050554727	uncharacterized protein LOC118272004
XP_050551660	uncharacterized protein LOC126910996, partial
XP_050559295	uncharacterized protein LOC126912217
XP_050560004	LOW QUALITY PROTEIN: uncharacterized protein K02A2.6-like
XP_050556355	uncharacterized protein LOC118270035 isoform X3
XP_035444060	uncharacterized protein LOC118271906 isoform X2
XP_035455400	chorion class B protein Ld34-like
XP_050554740	protein GVQW3-like
XP_035442479	fibroin heavy chain
XP_035459178	endocuticle structural glycoprotein SgAbd-5-like isoform X2
XP_035442607	uncharacterized protein LOC118270909
XP_035451651	von Hippel-Lindau disease tumor suppressor
XP_035432836	uncharacterized protein LOC118264438
XP_050559120	uncharacterized protein LOC126912189
XP_050558164	uncharacterized protein LOC126912034
XP_050549714	nucleolar protein 10 isoform X13
XP_050563412	uncharacterized protein LOC126912929
XP_035451311	cysteine-rich PDZ-binding protein-like
XP_050552282	uncharacterized protein LOC118277070, partial
XP_035444516	uncharacterized protein LOC118272251
XP_050558753	putative nuclease HARBI1
XP_050561659	uncharacterized protein LOC118273805
XP_050563144	uncharacterized protein LOC126912869
XP_035442543	uncharacterized protein LOC118270863
XP_050549647	uncharacterized protein LOC118280796
XP_050560567	uncharacterized protein LOC126912466
